# Supplementary material for: 1-[5-(2-Chloro­phen­yl)-5-hy­droxy-3-methyl-4,5-dihydro-1H-pyrazol-1-yl]­ethanone
Source: Acta Crystallogr Sect E Struct Rep Online. 2012 Feb 24;68(Pt 3):o839. doi: 10.1107/S1600536812007283 (PMC3297897; doi:10.1107/S1600536812007283)
Supplement: Supplementary file 1 [file e-68-0o839-sup1.cif]

##############################################################################
#                                                                            #
# This CIF contains the data in a paper accepted for publication in          #
# Acta Crystallographica Section E. It conforms to the requirements of       #
# Notes for Authors for Acta Crystallographica Section E, and has been       #
# peer reviewed under the auspices of the IUCr Commission on Journals.       #
#                                                                            #
# Full details of the Crystallographic Information File format               #
# are given in the paper "The Crystallographic Information File (CIF):       #
# a New Standard Archive File for Crystallography" by S. R. Hall, F. H.      #
# Allen and I. D. Brown [Acta Cryst. (1991), A47, 655-685].                  #
#                                                                            #
# The current version of the core CIF dictionary is obtainable from          #
# ftp://ftp.iucr.org/pub/cif_core.dic.                                       #
#                                                                            #
# Software is freely available for graphical display of the structure(s)     #
# in this CIF. For information consult the CIF software page                 #
# http://www.iucr.org/resources/cif/software.                                #
#                                                                            #
# This file may be used for bona fide research purposes within the           #
# scientific community so long as proper attribution is given to the journal # 
# article from which it was obtained.                                        #
#                                                                            #
##############################################################################
data_I
_audit_creation_method     SHELXL-97
_chemical_name_systematic
;
1-[5-(2-Chlorophenyl)-5-hydroxy-3-methyl-4,5-dihydro-1<i>H</i>-pyrazol-
1-yl]ethanone
;
_chemical_name_common     ?
_chemical_formula_moiety     'C12 H13 Cl N2 O2'
_chemical_formula_sum     'C12 H13 Cl N2 O2'
_chemical_formula_iupac     'C12 H13 Cl N2 O2'
_chemical_formula_weight     252.70
_chemical_melting_point     ?
_symmetry_cell_setting     monoclinic
_symmetry_space_group_name_H-M     'P 21/c'
_symmetry_space_group_name_Hall     '-P 2ybc'
loop_
    _symmetry_equiv_pos_as_xyz
    'x, y, z'
    '-x, y+1/2, -z+1/2'
    '-x, -y, -z'
    'x, -y-1/2, z-1/2'
_cell_length_a     10.320(3)
_cell_length_b     14.916(4)
_cell_length_c     16.346(4)
_cell_angle_alpha     90.00
_cell_angle_beta     95.158(3)
_cell_angle_gamma     90.00
_cell_volume     2506.0(12)
_cell_formula_units_Z     8
_cell_measurement_reflns_used     3669
_cell_measurement_theta_min     2.41
_cell_measurement_theta_max     25.89
_cell_measurement_temperature     296(2)
_exptl_crystal_description     block
_exptl_crystal_colour     colourless
_exptl_crystal_size_max     0.39
_exptl_crystal_size_mid     0.25
_exptl_crystal_size_min     0.15
_exptl_crystal_density_diffrn     1.340
_exptl_crystal_density_meas     ?
_exptl_crystal_density_method     'not measured'
_exptl_crystal_F_000     1056
_exptl_absorpt_coefficient_mu     0.296
_exptl_absorpt_correction_type     multi-scan
_exptl_absorpt_process_details     '(SADABS; Bruker, 2007)'
_exptl_absorpt_correction_T_min     0.8932
_exptl_absorpt_correction_T_max     0.9569
_exptl_special_details     ?
_diffrn_ambient_temperature     296(2)
_diffrn_radiation_type     MoK\a
_diffrn_radiation_wavelength     0.71073
_diffrn_radiation_source     'fine-focus sealed tube'
_diffrn_radiation_monochromator     graphite
_diffrn_measurement_device_type     'Bruker SMART CCD area-detector'
_diffrn_measurement_method     'phi and omega scans'
_diffrn_detector_area_resol_mean     ?
_diffrn_reflns_number     16979
_diffrn_reflns_av_R_equivalents     0.0377
_diffrn_reflns_av_sigmaI/netI     0.0352
_diffrn_reflns_theta_min     2.41
_diffrn_reflns_theta_max     25.50
_diffrn_reflns_theta_full     25.50
_diffrn_measured_fraction_theta_max     0.999
_diffrn_measured_fraction_theta_full     0.999
_diffrn_reflns_limit_h_min     -12
_diffrn_reflns_limit_h_max     12
_diffrn_reflns_limit_k_min     -18
_diffrn_reflns_limit_k_max     18
_diffrn_reflns_limit_l_min     -19
_diffrn_reflns_limit_l_max     19
_diffrn_standards_number     0
_diffrn_standards_interval_count     0
_diffrn_standards_interval_time     0
_diffrn_standards_decay_%     0
_refine_special_details
;
Refinement of <i>F</i>^2^ against ALL reflections. The weighted <i>R</i>-factor
<i>wR</i> and
goodness of fit <i>S</i> are based on <i>F</i>^2^, conventional
<i>R</i>-factors <i>R</i> are based
on <i>F</i>, with <i>F</i> set to zero for negative <i>F</i>^2^. The threshold
expression of
<i>F</i>^2^ > \s(<i>F</i>^2^) is used only for calculating <i>R</i>-factors(gt)
<i>etc</i>. and is
not relevant to the choice of reflections for refinement. <i>R</i>-factors
based
on <i>F</i>^2^ are statistically about twice as large as those based on
<i>F</i>, and <i>R</i>-
factors based on ALL data will be even larger.
;
_reflns_number_total     4663
_reflns_number_gt     3077
_reflns_threshold_expression     I>2sigma(I)
_refine_ls_structure_factor_coef     Fsqd
_refine_ls_matrix_type     full
_refine_ls_R_factor_all     0.0832
_refine_ls_R_factor_gt     0.0530
_refine_ls_wR_factor_gt     0.1345
_refine_ls_wR_factor_ref     0.1587
_refine_ls_goodness_of_fit_ref     1.019
_refine_ls_restrained_S_all     1.019
_refine_ls_number_reflns     4663
_refine_ls_number_parameters     313
_refine_ls_number_restraints     0
_refine_ls_hydrogen_treatment     constr
_refine_ls_weighting_scheme     calc
_refine_ls_weighting_details
         'calc w=1/[\s^2^(Fo^2^)+(0.0804P)^2^+0.8196P] where P=(Fo^2^+2Fc^2^)/3'
_atom_sites_solution_hydrogens     geom
_atom_sites_solution_primary     direct
_atom_sites_solution_secondary     difmap
_refine_ls_shift/su_max     0.001
_refine_ls_shift/su_mean     0.000
_refine_diff_density_max     0.386
_refine_diff_density_min     -0.345
_refine_ls_extinction_method     none
_refine_ls_extinction_coef     ?
loop_
    _atom_type_symbol
    _atom_type_description
    _atom_type_scat_dispersion_real
    _atom_type_scat_dispersion_imag
    _atom_type_scat_source
    'C' 'C' 0.0033 0.0016
                         'International Tables Vol C Tables 4.2.6.8 and 6.1.1.4'
    'H' 'H' 0.0000 0.0000
                         'International Tables Vol C Tables 4.2.6.8 and 6.1.1.4'
    'N' 'N' 0.0061 0.0033
                         'International Tables Vol C Tables 4.2.6.8 and 6.1.1.4'
    'O' 'O' 0.0106 0.0060
                         'International Tables Vol C Tables 4.2.6.8 and 6.1.1.4'
    'Cl' 'Cl' 0.1484 0.1585
                         'International Tables Vol C Tables 4.2.6.8 and 6.1.1.4'
_computing_data_collection     'SMART (Bruker, 2007)'
_computing_cell_refinement     'SAINT (Bruker, 2007)'
_computing_data_reduction     'SAINT (Bruker, 2007)'
_computing_structure_solution     'SHELXS97 (Sheldrick, 2008)'
_computing_structure_refinement     'SHELXL97 (Sheldrick, 2008)'
_computing_molecular_graphics     'SHELXTL (Sheldrick, 2008)'
_computing_publication_material     'SHELXTL (Sheldrick, 2008)'
loop_
    _atom_site_type_symbol
    _atom_site_label
    _atom_site_fract_x
    _atom_site_fract_y
    _atom_site_fract_z
    _atom_site_U_iso_or_equiv
    _atom_site_adp_type
    _atom_site_calc_flag
    _atom_site_refinement_flags
    _atom_site_occupancy
    _atom_site_symmetry_multiplicity
    _atom_site_disorder_assembly
    _atom_site_disorder_group
    C C1 0.5236(3) 0.2945(2) 0.27457(16) 0.0630(8) Uani d . 1 1 . .
    C C2 0.6517(3) 0.32278(17) 0.26911(14) 0.0484(6) Uani d . 1 1 . .
    C C3 0.6858(3) 0.40628(19) 0.30087(17) 0.0643(8) Uani d . 1 1 . .
    H H3 0.7701 0.4272 0.2977 0.077 Uiso calc R 1 1 . .
    C C4 0.5966(5) 0.4597(2) 0.3375(2) 0.0904(12) Uani d . 1 1 . .
    H H4 0.6214 0.5154 0.3591 0.109 Uiso calc R 1 1 . .
    C C5 0.4714(5) 0.4294(3) 0.3415(2) 0.1025(15) Uani d . 1 1 . .
    H H5 0.4112 0.4653 0.3650 0.123 Uiso calc R 1 1 . .
    C C6 0.4349(4) 0.3468(3) 0.3110(2) 0.0891(12) Uani d . 1 1 . .
    H H6 0.3506 0.3261 0.3148 0.107 Uiso calc R 1 1 . .
    C C7 0.7497(2) 0.27082(16) 0.22292(14) 0.0427(6) Uani d . 1 1 . .
    C C8 0.7104(2) 0.26559(16) 0.12996(14) 0.0452(6) Uani d . 1 1 . .
    H H8A 0.6204 0.2833 0.1172 0.054 Uiso calc R 1 1 . .
    H H8B 0.7656 0.3035 0.0997 0.054 Uiso calc R 1 1 . .
    C C9 0.7293(2) 0.16951(17) 0.11060(15) 0.0470(6) Uani d . 1 1 . .
    C C10 0.7195(3) 0.1336(2) 0.02506(16) 0.0630(8) Uani d . 1 1 . .
    H H10A 0.7276 0.0695 0.0267 0.094 Uiso calc R 1 1 . .
    H H10B 0.7879 0.1585 -0.0040 0.094 Uiso calc R 1 1 . .
    H H10C 0.6368 0.1497 -0.0026 0.094 Uiso calc R 1 1 . .
    C C11 0.7751(3) 0.14051(18) 0.32065(16) 0.0514(6) Uani d . 1 1 . .
    C C12 0.7807(4) 0.0402(2) 0.32863(19) 0.0811(10) Uani d . 1 1 . .
    H H12A 0.8560 0.0181 0.3047 0.122 Uiso calc R 1 1 . .
    H H12B 0.7038 0.0144 0.3006 0.122 Uiso calc R 1 1 . .
    H H12C 0.7857 0.0240 0.3857 0.122 Uiso calc R 1 1 . .
    C C13 0.3110(3) 0.3263(2) -0.02266(16) 0.0621(8) Uani d . 1 1 . .
    C C14 0.1813(3) 0.34881(17) -0.01755(14) 0.0470(6) Uani d . 1 1 . .
    C C15 0.1388(3) 0.43010(17) -0.05224(17) 0.0658(8) Uani d . 1 1 . .
    H H15 0.0529 0.4476 -0.0491 0.079 Uiso calc R 1 1 . .
    C C16 0.2215(5) 0.4854(2) -0.0913(2) 0.0941(13) Uani d . 1 1 . .
    H H16 0.1904 0.5387 -0.1151 0.113 Uiso calc R 1 1 . .
    C C17 0.3479(5) 0.4620(3) -0.0950(2) 0.1070(15) Uani d . 1 1 . .
    H H17 0.4032 0.4998 -0.1207 0.128 Uiso calc R 1 1 . .
    C C18 0.3958(4) 0.3819(3) -0.0606(2) 0.0906(12) Uani d . 1 1 . .
    H H18 0.4825 0.3659 -0.0628 0.109 Uiso calc R 1 1 . .
    C C19 0.0867(2) 0.29137(16) 0.02655(14) 0.0427(6) Uani d . 1 1 . .
    C C20 0.1250(2) 0.27892(16) 0.11897(14) 0.0459(6) Uani d . 1 1 . .
    H H20A 0.2142 0.2975 0.1335 0.055 Uiso calc R 1 1 . .
    H H20B 0.0680 0.3128 0.1515 0.055 Uiso calc R 1 1 . .
    C C21 0.1094(2) 0.18061(16) 0.13134(15) 0.0457(6) Uani d . 1 1 . .
    C C22 0.1166(3) 0.13570(19) 0.21316(15) 0.0564(7) Uani d . 1 1 . .
    H H22A 0.1115 0.0719 0.2057 0.085 Uiso calc R 1 1 . .
    H H22B 0.0455 0.1555 0.2427 0.085 Uiso calc R 1 1 . .
    H H22C 0.1974 0.1508 0.2438 0.085 Uiso calc R 1 1 . .
    C C23 0.0645(2) 0.16960(16) -0.07964(15) 0.0455(6) Uani d . 1 1 . .
    C C24 0.0633(3) 0.07144(18) -0.09644(19) 0.0707(9) Uani d . 1 1 . .
    H H24A 0.0579 0.0615 -0.1547 0.106 Uiso calc R 1 1 . .
    H H24B -0.0106 0.0447 -0.0742 0.106 Uiso calc R 1 1 . .
    H H24C 0.1417 0.0449 -0.0712 0.106 Uiso calc R 1 1 . .
    Cl Cl1 0.46874(8) 0.19108(7) 0.23531(5) 0.0841(3) Uani d . 1 1 . .
    Cl Cl2 0.37469(8) 0.22580(7) 0.01857(5) 0.0865(3) Uani d . 1 1 . .
    N N1 0.7575(2) 0.17426(13) 0.24382(12) 0.0457(5) Uani d . 1 1 . .
    N N2 0.7540(2) 0.11902(14) 0.17364(13) 0.0522(5) Uani d . 1 1 . .
    N N3 0.0850(2) 0.19699(13) -0.00094(11) 0.0443(5) Uani d . 1 1 . .
    N N4 0.0897(2) 0.13575(14) 0.06455(12) 0.0508(5) Uani d . 1 1 . .
    O O1 0.87374(17) 0.30941(12) 0.23266(10) 0.0525(5) Uani d . 1 1 . .
    H H1 0.9088 0.2968 0.2782 0.079 Uiso calc R 1 1 . .
    O O2 0.7846(2) 0.19093(13) 0.37965(11) 0.0621(5) Uani d . 1 1 . .
    O O3 -0.03948(17) 0.32648(13) 0.01884(10) 0.0548(5) Uani d . 1 1 . .
    H H3A -0.0705 0.3216 -0.0289 0.082 Uiso calc R 1 1 . .
    O O4 0.04921(19) 0.22575(12) -0.13467(10) 0.0562(5) Uani d . 1 1 . .
loop_
    _atom_site_aniso_label
    _atom_site_aniso_U_11
    _atom_site_aniso_U_22
    _atom_site_aniso_U_33
    _atom_site_aniso_U_12
    _atom_site_aniso_U_13
    _atom_site_aniso_U_23
    C1 0.0586(18) 0.090(2) 0.0407(16) 0.0137(15) 0.0055(13) 0.0096(14)
    C2 0.0569(16) 0.0557(16) 0.0319(13) 0.0083(12) 0.0006(11) 0.0080(11)
    C3 0.092(2) 0.0540(17) 0.0465(16) 0.0113(15) 0.0059(15) 0.0048(13)
    C4 0.148(4) 0.068(2) 0.056(2) 0.040(2) 0.015(2) 0.0058(17)
    C5 0.125(4) 0.124(4) 0.061(2) 0.076(3) 0.025(2) 0.014(2)
    C6 0.072(2) 0.133(3) 0.064(2) 0.037(2) 0.0174(17) 0.017(2)
    C7 0.0456(14) 0.0472(14) 0.0348(13) -0.0022(10) 0.0012(10) 0.0062(10)
    C8 0.0484(14) 0.0532(15) 0.0333(13) -0.0031(11) 0.0005(10) 0.0055(11)
    C9 0.0489(15) 0.0547(15) 0.0366(13) -0.0019(11) 0.0000(11) 0.0008(11)
    C10 0.077(2) 0.0695(18) 0.0415(15) 0.0044(15) -0.0013(14) -0.0070(13)
    C11 0.0562(16) 0.0556(16) 0.0412(15) -0.0062(12) -0.0019(12) 0.0097(12)
    C12 0.123(3) 0.0602(19) 0.0563(18) -0.0050(18) -0.0099(19) 0.0154(15)
    C13 0.0633(19) 0.084(2) 0.0388(15) -0.0168(15) 0.0021(13) -0.0014(14)
    C14 0.0620(17) 0.0494(15) 0.0295(12) -0.0092(12) 0.0039(11) -0.0054(10)
    C15 0.103(2) 0.0453(16) 0.0503(17) -0.0065(15) 0.0106(16) -0.0037(13)
    C16 0.161(4) 0.057(2) 0.067(2) -0.032(2) 0.019(2) 0.0005(16)
    C17 0.145(4) 0.108(3) 0.072(2) -0.068(3) 0.029(3) 0.000(2)
    C18 0.080(2) 0.133(3) 0.061(2) -0.039(2) 0.0171(18) -0.007(2)
    C19 0.0475(14) 0.0461(13) 0.0340(13) 0.0015(10) 0.0010(10) -0.0024(10)
    C20 0.0494(15) 0.0553(15) 0.0323(13) -0.0012(11) 0.0003(11) -0.0026(11)
    C21 0.0447(14) 0.0539(15) 0.0383(14) 0.0022(11) 0.0022(11) 0.0031(11)
    C22 0.0665(18) 0.0631(17) 0.0398(14) 0.0044(14) 0.0052(12) 0.0092(12)
    C23 0.0493(15) 0.0513(14) 0.0355(13) 0.0007(11) 0.0009(11) -0.0032(11)
    C24 0.109(3) 0.0518(17) 0.0513(17) 0.0034(16) 0.0051(16) -0.0105(13)
    Cl1 0.0578(5) 0.1235(8) 0.0712(6) -0.0265(4) 0.0062(4) -0.0022(5)
    Cl2 0.0548(5) 0.1328(8) 0.0718(6) 0.0203(5) 0.0049(4) 0.0159(5)
    N1 0.0562(13) 0.0474(12) 0.0329(11) -0.0004(9) -0.0002(9) 0.0033(9)
    N2 0.0632(14) 0.0517(13) 0.0409(12) -0.0004(10) 0.0007(10) -0.0042(10)
    N3 0.0593(13) 0.0433(11) 0.0297(10) -0.0032(9) 0.0010(9) 0.0015(8)
    N4 0.0657(14) 0.0487(12) 0.0375(12) -0.0013(10) 0.0016(10) 0.0055(10)
    O1 0.0500(11) 0.0672(12) 0.0394(10) -0.0108(8) -0.0015(8) 0.0060(8)
    O2 0.0814(14) 0.0671(12) 0.0357(10) -0.0027(10) -0.0057(9) 0.0036(9)
    O3 0.0541(11) 0.0728(12) 0.0372(10) 0.0132(9) 0.0018(8) -0.0012(9)
    O4 0.0762(13) 0.0562(11) 0.0345(10) -0.0032(9) -0.0052(9) 0.0011(8)
_geom_special_details
;
All e.s.d.'s (except the e.s.d. in the dihedral angle between two l.s. planes)
are estimated using the full covariance matrix. The cell e.s.d.'s are taken
into account individually in the estimation of e.s.d.'s in distances, angles
and torsion angles; correlations between e.s.d.'s in cell parameters are only
used when they are defined by crystal symmetry. An approximate (isotropic)
treatment of cell e.s.d.'s is used for estimating e.s.d.'s involving l.s.
planes.
;
loop_
    _geom_bond_atom_site_label_1
    _geom_bond_atom_site_label_2
    _geom_bond_site_symmetry_2
    _geom_bond_distance
    _geom_bond_publ_flag
    C1 C6 . 1.378(4) ?
    C1 C2 . 1.398(4) ?
    C1 Cl1 . 1.746(3) ?
    C2 C3 . 1.383(4) ?
    C2 C7 . 1.527(3) ?
    C3 C4 . 1.393(5) ?
    C3 H3 . 0.9300 ?
    C4 C5 . 1.375(6) ?
    C4 H4 . 0.9300 ?
    C5 C6 . 1.369(6) ?
    C5 H5 . 0.9300 ?
    C6 H6 . 0.9300 ?
    C7 O1 . 1.400(3) ?
    C7 N1 . 1.481(3) ?
    C7 C8 . 1.539(3) ?
    C8 C9 . 1.484(4) ?
    C8 H8A . 0.9700 ?
    C8 H8B . 0.9700 ?
    C9 N2 . 1.283(3) ?
    C9 C10 . 1.492(3) ?
    C10 H10A . 0.9600 ?
    C10 H10B . 0.9600 ?
    C10 H10C . 0.9600 ?
    C11 O2 . 1.220(3) ?
    C11 N1 . 1.350(3) ?
    C11 C12 . 1.503(4) ?
    C12 H12A . 0.9600 ?
    C12 H12B . 0.9600 ?
    C12 H12C . 0.9600 ?
    C13 C14 . 1.389(4) ?
    C13 C18 . 1.391(4) ?
    C13 Cl2 . 1.748(3) ?
    C14 C15 . 1.393(4) ?
    C14 C19 . 1.527(3) ?
    C15 C16 . 1.383(5) ?
    C15 H15 . 0.9300 ?
    C16 C17 . 1.357(6) ?
    C16 H16 . 0.9300 ?
    C17 C18 . 1.391(6) ?
    C17 H17 . 0.9300 ?
    C18 H18 . 0.9300 ?
    C19 O3 . 1.399(3) ?
    C19 N3 . 1.477(3) ?
    C19 C20 . 1.538(3) ?
    C20 C21 . 1.491(3) ?
    C20 H20A . 0.9700 ?
    C20 H20B . 0.9700 ?
    C21 N4 . 1.281(3) ?
    C21 C22 . 1.492(3) ?
    C22 H22A . 0.9600 ?
    C22 H22B . 0.9600 ?
    C22 H22C . 0.9600 ?
    C23 O4 . 1.229(3) ?
    C23 N3 . 1.348(3) ?
    C23 C24 . 1.490(4) ?
    C24 H24A . 0.9600 ?
    C24 H24B . 0.9600 ?
    C24 H24C . 0.9600 ?
    N1 N2 . 1.410(3) ?
    N3 N4 . 1.405(3) ?
    O1 H1 . 0.8200 ?
    O3 H3A . 0.8200 ?
loop_
    _geom_angle_atom_site_label_1
    _geom_angle_atom_site_label_2
    _geom_angle_atom_site_label_3
    _geom_angle_site_symmetry_1
    _geom_angle_site_symmetry_3
    _geom_angle
    _geom_angle_publ_flag
    C6 C1 C2 . . 121.7(3) ?
    C6 C1 Cl1 . . 116.9(3) ?
    C2 C1 Cl1 . . 121.3(2) ?
    C3 C2 C1 . . 117.2(3) ?
    C3 C2 C7 . . 119.0(2) ?
    C1 C2 C7 . . 123.4(2) ?
    C2 C3 C4 . . 121.4(3) ?
    C2 C3 H3 . . 119.3 ?
    C4 C3 H3 . . 119.3 ?
    C5 C4 C3 . . 119.5(4) ?
    C5 C4 H4 . . 120.3 ?
    C3 C4 H4 . . 120.3 ?
    C6 C5 C4 . . 120.5(3) ?
    C6 C5 H5 . . 119.7 ?
    C4 C5 H5 . . 119.7 ?
    C5 C6 C1 . . 119.6(4) ?
    C5 C6 H6 . . 120.2 ?
    C1 C6 H6 . . 120.2 ?
    O1 C7 N1 . . 110.09(19) ?
    O1 C7 C2 . . 112.0(2) ?
    N1 C7 C2 . . 113.86(19) ?
    O1 C7 C8 . . 106.87(19) ?
    N1 C7 C8 . . 100.51(18) ?
    C2 C7 C8 . . 112.74(19) ?
    C9 C8 C7 . . 103.38(19) ?
    C9 C8 H8A . . 111.1 ?
    C7 C8 H8A . . 111.1 ?
    C9 C8 H8B . . 111.1 ?
    C7 C8 H8B . . 111.1 ?
    H8A C8 H8B . . 109.1 ?
    N2 C9 C8 . . 114.6(2) ?
    N2 C9 C10 . . 122.3(2) ?
    C8 C9 C10 . . 123.2(2) ?
    C9 C10 H10A . . 109.5 ?
    C9 C10 H10B . . 109.5 ?
    H10A C10 H10B . . 109.5 ?
    C9 C10 H10C . . 109.5 ?
    H10A C10 H10C . . 109.5 ?
    H10B C10 H10C . . 109.5 ?
    O2 C11 N1 . . 120.0(2) ?
    O2 C11 C12 . . 123.1(2) ?
    N1 C11 C12 . . 116.9(2) ?
    C11 C12 H12A . . 109.5 ?
    C11 C12 H12B . . 109.5 ?
    H12A C12 H12B . . 109.5 ?
    C11 C12 H12C . . 109.5 ?
    H12A C12 H12C . . 109.5 ?
    H12B C12 H12C . . 109.5 ?
    C14 C13 C18 . . 122.1(3) ?
    C14 C13 Cl2 . . 121.0(2) ?
    C18 C13 Cl2 . . 116.9(3) ?
    C13 C14 C15 . . 117.1(3) ?
    C13 C14 C19 . . 123.6(2) ?
    C15 C14 C19 . . 119.3(3) ?
    C16 C15 C14 . . 121.5(4) ?
    C16 C15 H15 . . 119.3 ?
    C14 C15 H15 . . 119.3 ?
    C17 C16 C15 . . 120.2(4) ?
    C17 C16 H16 . . 119.9 ?
    C15 C16 H16 . . 119.9 ?
    C16 C17 C18 . . 120.7(3) ?
    C16 C17 H17 . . 119.6 ?
    C18 C17 H17 . . 119.6 ?
    C13 C18 C17 . . 118.5(4) ?
    C13 C18 H18 . . 120.8 ?
    C17 C18 H18 . . 120.8 ?
    O3 C19 N3 . . 110.10(19) ?
    O3 C19 C14 . . 112.1(2) ?
    N3 C19 C14 . . 112.44(19) ?
    O3 C19 C20 . . 106.78(19) ?
    N3 C19 C20 . . 100.30(18) ?
    C14 C19 C20 . . 114.4(2) ?
    C21 C20 C19 . . 103.33(19) ?
    C21 C20 H20A . . 111.1 ?
    C19 C20 H20A . . 111.1 ?
    C21 C20 H20B . . 111.1 ?
    C19 C20 H20B . . 111.1 ?
    H20A C20 H20B . . 109.1 ?
    N4 C21 C20 . . 114.1(2) ?
    N4 C21 C22 . . 121.4(2) ?
    C20 C21 C22 . . 124.5(2) ?
    C21 C22 H22A . . 109.5 ?
    C21 C22 H22B . . 109.5 ?
    H22A C22 H22B . . 109.5 ?
    C21 C22 H22C . . 109.5 ?
    H22A C22 H22C . . 109.5 ?
    H22B C22 H22C . . 109.5 ?
    O4 C23 N3 . . 119.4(2) ?
    O4 C23 C24 . . 122.5(2) ?
    N3 C23 C24 . . 118.2(2) ?
    C23 C24 H24A . . 109.5 ?
    C23 C24 H24B . . 109.5 ?
    H24A C24 H24B . . 109.5 ?
    C23 C24 H24C . . 109.5 ?
    H24A C24 H24C . . 109.5 ?
    H24B C24 H24C . . 109.5 ?
    C11 N1 N2 . . 122.0(2) ?
    C11 N1 C7 . . 125.3(2) ?
    N2 N1 C7 . . 112.58(18) ?
    C9 N2 N1 . . 107.4(2) ?
    C23 N3 N4 . . 121.4(2) ?
    C23 N3 C19 . . 125.1(2) ?
    N4 N3 C19 . . 112.90(18) ?
    C21 N4 N3 . . 107.6(2) ?
    C7 O1 H1 . . 109.5 ?
    C19 O3 H3A . . 109.5 ?
loop_
    _geom_torsion_atom_site_label_1
    _geom_torsion_atom_site_label_2
    _geom_torsion_atom_site_label_3
    _geom_torsion_atom_site_label_4
    _geom_torsion_site_symmetry_1
    _geom_torsion_site_symmetry_2
    _geom_torsion_site_symmetry_3
    _geom_torsion_site_symmetry_4
    _geom_torsion
    _geom_torsion_publ_flag
    C6 C1 C2 C3 . . . . -0.8(4) ?
    Cl1 C1 C2 C3 . . . . 179.10(19) ?
    C6 C1 C2 C7 . . . . -174.6(2) ?
    Cl1 C1 C2 C7 . . . . 5.4(3) ?
    C1 C2 C3 C4 . . . . 0.6(4) ?
    C7 C2 C3 C4 . . . . 174.6(2) ?
    C2 C3 C4 C5 . . . . -0.7(5) ?
    C3 C4 C5 C6 . . . . 1.1(5) ?
    C4 C5 C6 C1 . . . . -1.4(5) ?
    C2 C1 C6 C5 . . . . 1.2(5) ?
    Cl1 C1 C6 C5 . . . . -178.7(3) ?
    C3 C2 C7 O1 . . . . 11.4(3) ?
    C1 C2 C7 O1 . . . . -175.0(2) ?
    C3 C2 C7 N1 . . . . 137.2(2) ?
    C1 C2 C7 N1 . . . . -49.2(3) ?
    C3 C2 C7 C8 . . . . -109.1(2) ?
    C1 C2 C7 C8 . . . . 64.5(3) ?
    O1 C7 C8 C9 . . . . 103.5(2) ?
    N1 C7 C8 C9 . . . . -11.4(2) ?
    C2 C7 C8 C9 . . . . -133.0(2) ?
    C7 C8 C9 N2 . . . . 8.5(3) ?
    C7 C8 C9 C10 . . . . -172.0(2) ?
    C18 C13 C14 C15 . . . . 0.0(4) ?
    Cl2 C13 C14 C15 . . . . -179.9(2) ?
    C18 C13 C14 C19 . . . . -177.4(3) ?
    Cl2 C13 C14 C19 . . . . 2.7(3) ?
    C13 C14 C15 C16 . . . . 1.0(4) ?
    C19 C14 C15 C16 . . . . 178.6(3) ?
    C14 C15 C16 C17 . . . . -1.4(5) ?
    C15 C16 C17 C18 . . . . 0.8(6) ?
    C14 C13 C18 C17 . . . . -0.7(5) ?
    Cl2 C13 C18 C17 . . . . 179.2(3) ?
    C16 C17 C18 C13 . . . . 0.3(6) ?
    C13 C14 C19 O3 . . . . -176.7(2) ?
    C15 C14 C19 O3 . . . . 5.9(3) ?
    C13 C14 C19 N3 . . . . -52.0(3) ?
    C15 C14 C19 N3 . . . . 130.6(2) ?
    C13 C14 C19 C20 . . . . 61.5(3) ?
    C15 C14 C19 C20 . . . . -115.9(3) ?
    O3 C19 C20 C21 . . . . 102.6(2) ?
    N3 C19 C20 C21 . . . . -12.3(2) ?
    C14 C19 C20 C21 . . . . -132.8(2) ?
    C19 C20 C21 N4 . . . . 9.7(3) ?
    C19 C20 C21 C22 . . . . -170.9(2) ?
    O2 C11 N1 N2 . . . . 176.0(2) ?
    C12 C11 N1 N2 . . . . -4.6(4) ?
    O2 C11 N1 C7 . . . . 0.7(4) ?
    C12 C11 N1 C7 . . . . -179.8(3) ?
    O1 C7 N1 C11 . . . . 75.2(3) ?
    C2 C7 N1 C11 . . . . -51.5(3) ?
    C8 C7 N1 C11 . . . . -172.3(2) ?
    O1 C7 N1 N2 . . . . -100.4(2) ?
    C2 C7 N1 N2 . . . . 132.8(2) ?
    C8 C7 N1 N2 . . . . 12.0(2) ?
    C8 C9 N2 N1 . . . . -1.1(3) ?
    C10 C9 N2 N1 . . . . 179.5(2) ?
    C11 N1 N2 C9 . . . . 176.7(2) ?
    C7 N1 N2 C9 . . . . -7.5(3) ?
    O4 C23 N3 N4 . . . . 173.4(2) ?
    C24 C23 N3 N4 . . . . -7.5(4) ?
    O4 C23 N3 C19 . . . . 2.1(4) ?
    C24 C23 N3 C19 . . . . -178.8(2) ?
    O3 C19 N3 C23 . . . . 72.1(3) ?
    C14 C19 N3 C23 . . . . -53.7(3) ?
    C20 C19 N3 C23 . . . . -175.6(2) ?
    O3 C19 N3 N4 . . . . -99.7(2) ?
    C14 C19 N3 N4 . . . . 134.4(2) ?
    C20 C19 N3 N4 . . . . 12.5(3) ?
    C20 C21 N4 N3 . . . . -1.9(3) ?
    C22 C21 N4 N3 . . . . 178.6(2) ?
    C23 N3 N4 C21 . . . . -179.6(2) ?
    C19 N3 N4 C21 . . . . -7.4(3) ?
loop_
    _geom_hbond_atom_site_label_D
    _geom_hbond_atom_site_label_H
    _geom_hbond_atom_site_label_A
    _geom_hbond_site_symmetry_A
    _geom_hbond_distance_DH
    _geom_hbond_distance_HA
    _geom_hbond_distance_DA
    _geom_hbond_angle_DHA
    O1 --H1 ..O4 4_666 0.82 1.97 2.748(3) 159
    O3 --H3A ..O2 4_465 0.82 2.03 2.792(3) 155
    C8 --H8B ..O3 1_655 0.97 2.53 3.410(3) 151
    C20 --H20B ..O1 1_455 0.97 2.50 3.354(3) 147
data_global
_journal_date_recd_electronic     2012-02-15
_journal_date_accepted     2012-02-17
_journal_name_full     'Acta Crystallographica, Section E'
_journal_year     2012
_journal_volume     68
_journal_issue      3
_journal_page_first     o839
_journal_page_last     o839
_journal_paper_category     QO
_journal_paper_doi     10.1107/S1600536812007283
_journal_coeditor_code     SU2378
_publ_contact_author_name     'Xin-Ying Zhang'
_publ_contact_author_address
;
School of Chemistry and Environmental Science,
Henan Key Laboratory for Environmental Pollution Control,
Henan Normal University, Xinxiang,
Henan 453007, People's Republic of China
;
_publ_contact_author_email     'xyzh518@sohu.com'
_publ_contact_author_fax     ?
_publ_contact_author_phone     '86-373-3329261'
_publ_section_title
;\
1-[5-(2-Chlorophenyl)-5-hydroxy-3-methyl-4,5-dihydro-1<i>H</i>-pyrazol-1-yl]\
ethanone
;
loop_
    _publ_author_name
    _publ_author_footnote
    _publ_author_address
    'Guo, Sheng-Hai' .
;
School of Chemistry and Environmental Science,
Henan Key Laboratory for Environmental Pollution Control,
Henan Normal University, Xinxiang,
Henan 453007, People's Republic of China
;
    'Wang, Ji-Liang' .
;
School of Chemistry and Environmental Science,
Henan Key Laboratory for Environmental Pollution Control,
Henan Normal University, Xinxiang,
Henan 453007, People's Republic of China
;
    'Guo, Dong-Qiang' .
;
School of Chemistry and Environmental Science,
Henan Key Laboratory for Environmental Pollution Control,
Henan Normal University, Xinxiang,
Henan 453007, People's Republic of China
;
    'Zhang, Xin-Ying' .
;
School of Chemistry and Environmental Science,
Henan Key Laboratory for Environmental Pollution Control,
Henan Normal University, Xinxiang,
Henan 453007, People's Republic of China
;
