# Supplementary material for: 1-[5-(2-Chloro­phen­yl)-5-hy­droxy-3-methyl-4,5-dihydro-1H-pyrazol-1-yl]­ethanone
Source: Acta Crystallogr Sect E Struct Rep Online. 2012 Feb 24;68(Pt 3):o839. doi: 10.1107/S1600536812007283 (PMC3297897; doi:10.1107/S1600536812007283)
Supplement: Supplementary file 2 [file e-68-0o839-Isup2.hkl]

# 
# h,k,l, Fc-squared, Fo-squared, sigma(Fo-squared) and status flag 
# 
data_I
_shelx_title ' C in P2(1)/c' 
_shelx_refln_list_code          4 
_shelx_F_calc_maximum      272.08 
_exptl_crystal_F_000      1056.00 
_reflns_d_resolution_high  0.8255 
 
loop_ 
 _symmetry_equiv_pos_as_xyz 
 'x, y, z' 
 '-x, y+1/2, -z+1/2' 
 '-x, -y, -z' 
 'x, -y-1/2, z-1/2' 
 
_cell_length_a    10.3203 
_cell_length_b    14.9162 
_cell_length_c    16.3456 
_cell_angle_alpha  90.000 
_cell_angle_beta   95.158 
_cell_angle_gamma  90.000 
 
_shelx_F_squared_multiplier     1.000 
 
loop_ 
 _refln_index_h 
 _refln_index_k 
 _refln_index_l 
 _refln_F_squared_calc 
 _refln_F_squared_meas 
 _refln_F_squared_sigma 
 _refln_observed_status 
   2   0   0     1302.84     1173.59     21.49 o 
   3   0   0      437.00      380.00     22.73 o 
   4   0   0        9.26       10.45      2.50 o 
   5   0   0     2477.82     2690.72     49.79 o 
   6   0   0     3293.98     3129.92     58.14 o 
   7   0   0     1830.01     1870.55     38.33 o 
   8   0   0      677.10      711.75     19.37 o 
   9   0   0        0.30       -2.55      4.29 o 
  10   0   0       44.86       50.20     16.07 o 
  11   0   0       44.43       55.86     18.76 o 
  12   0   0      160.12      221.96     30.44 o 
   1   1   0      329.02      280.13     11.29 o 
   2   1   0     1181.34     1064.30     15.47 o 
   3   1   0    73811.13    68890.50    828.28 o 
   4   1   0       90.77       88.03      3.27 o 
   5   1   0      776.60      833.84     13.18 o 
   6   1   0       10.40        7.12      2.63 o 
   7   1   0      100.04      110.89      6.04 o 
   8   1   0      579.73      652.61     12.91 o 
   9   1   0       55.60       46.49      5.22 o 
  10   1   0      582.82      671.76     28.86 o 
  11   1   0      124.29      140.73     37.45 o 
  12   1   0        4.92       -1.64     10.97 o 
   0   2   0    74028.62    65294.71   1327.71 o 
   1   2   0      548.85      524.81      7.99 o 
   2   2   0     1863.79     1691.83     26.48 o 
   3   2   0       32.38       27.49      4.00 o 
   4   2   0       76.26       77.75      3.49 o 
   5   2   0     1539.03     1718.87     26.34 o 
   6   2   0      650.11      677.46     13.29 o 
   7   2   0      454.95      405.73     10.32 o 
   8   2   0      338.24      372.17     12.98 o 
   9   2   0       21.35       22.54      4.60 o 
  10   2   0       25.96       25.11      7.69 o 
  11   2   0       77.98       89.25     14.67 o 
  12   2   0      115.65      140.90     26.90 o 
   1   3   0      425.92      405.43      6.90 o 
   2   3   0     2278.44     2075.51     28.85 o 
   3   3   0      144.68      177.00      4.82 o 
   4   3   0      103.90      118.49      4.40 o 
   5   3   0        6.67        2.40      2.99 o 
   6   3   0      537.71      497.44     10.99 o 
   7   3   0       13.02       13.77      3.44 o 
   8   3   0       53.97       77.41      5.54 o 
   9   3   0       24.13       34.24      5.05 o 
  10   3   0       47.41       56.39      7.04 o 
  11   3   0       21.93       20.04     17.20 o 
  12   3   0        2.71      -12.53     15.79 o 
   0   4   0      128.94       77.35      5.92 o 
   1   4   0      862.02      866.24     14.19 o 
   2   4   0      440.69      477.95      8.63 o 
   3   4   0      501.75      432.61      7.44 o 
   4   4   0      690.64      572.27     10.76 o 
   5   4   0      321.46      252.24      6.99 o 
   6   4   0       55.05       44.03      3.97 o 
   7   4   0      103.40      110.80      5.80 o 
   8   4   0      123.37      150.42      7.08 o 
   9   4   0       72.35       75.18      6.28 o 
  10   4   0        1.42        0.69      7.60 o 
  11   4   0       18.53       40.71     18.41 o 
  12   4   0       53.02       50.20     21.59 o 
   1   5   0     1140.85     1057.14     16.23 o 
   2   5   0      128.68      141.98      5.71 o 
   3   5   0       59.14       65.21      2.84 o 
   4   5   0      441.13      389.19      7.56 o 
   5   5   0        1.43       -2.95      2.05 o 
   6   5   0     1255.90     1186.24     20.62 o 
   7   5   0      113.12      104.42      5.74 o 
   8   5   0       42.09       41.12      5.57 o 
   9   5   0      507.17      510.84     16.32 o 
  10   5   0        4.44        4.20      6.65 o 
  11   5   0        0.28       -5.94      8.56 o 
   0   6   0     9868.75     8929.31    153.51 o 
   1   6   0      599.20      565.22     10.25 o 
   2   6   0      179.11      185.96      5.42 o 
   3   6   0     1008.02      958.09     15.95 o 
   4   6   0      668.98      647.55     10.89 o 
   5   6   0      162.71      221.76      6.08 o 
   6   6   0        4.66       -1.53      2.93 o 
   7   6   0      134.50      134.89      7.48 o 
   8   6   0       39.00       49.31      5.78 o 
   9   6   0      121.94      143.51      8.76 o 
  10   6   0        2.89        4.51      5.89 o 
  11   6   0        0.90       -0.85      8.91 o 
   1   7   0      117.74      126.36      4.69 o 
   2   7   0       38.65       19.54      3.08 o 
   3   7   0      113.83      111.19      4.77 o 
   4   7   0      339.75      351.73      8.64 o 
   5   7   0       99.00       86.98      7.32 o 
   6   7   0     1101.70     1117.65     19.97 o 
   7   7   0      252.57      260.70     11.09 o 
   8   7   0      211.42      218.73     14.44 o 
   9   7   0       80.09       68.42      8.27 o 
  10   7   0       46.08       44.89     12.60 o 
  11   7   0        0.38       -4.11     10.55 o 
   0   8   0     5283.36     5710.99    100.84 o 
   1   8   0      177.57      197.23      5.33 o 
   2   8   0     1651.51     1662.69     25.70 o 
   3   8   0      582.83      580.94     13.10 o 
   4   8   0        0.33       -0.26      2.61 o 
   5   8   0      632.29      663.48     13.75 o 
   6   8   0       77.54       86.23      6.51 o 
   7   8   0      169.80      179.21      8.98 o 
   8   8   0        6.89        1.92      4.33 o 
   9   8   0       52.51       50.05      7.67 o 
  10   8   0       34.42       38.25      8.79 o 
  11   8   0        0.39        4.71      8.71 o 
   1   9   0        9.58        5.90      2.60 o 
   2   9   0       18.38        7.86      3.87 o 
   3   9   0        1.71        2.05      2.64 o 
   4   9   0        4.17       -1.59      3.45 o 
   5   9   0      405.72      432.60     11.02 o 
   6   9   0      131.74      138.71      7.90 o 
   7   9   0       10.40        7.25      4.45 o 
   8   9   0       69.10       69.71      6.88 o 
   9   9   0        3.94       -0.94      5.29 o 
  10   9   0       49.34       45.73      8.21 o 
   0  10   0       45.84       31.94      5.98 o 
   1  10   0        5.86        2.31      2.76 o 
   2  10   0      149.35      151.94      6.22 o 
   3  10   0       81.61       89.44      6.25 o 
   4  10   0       29.95       35.88      4.28 o 
   5  10   0      245.53      225.79      8.01 o 
   6  10   0        3.07        3.33      4.06 o 
   7  10   0       51.63       74.72      6.92 o 
   8  10   0        0.00        1.16      4.64 o 
   9  10   0       80.11       86.46      9.38 o 
  10  10   0        5.05        7.42      6.19 o 
   1  11   0        3.77        4.37      3.70 o 
   2  11   0       81.75       75.62      5.10 o 
   3  11   0        0.02       -0.03      2.93 o 
   4  11   0      112.38      127.07      6.44 o 
   5  11   0       38.56       31.60      5.31 o 
   6  11   0        6.80        4.63      4.25 o 
   7  11   0        6.43        3.78      4.75 o 
   8  11   0       19.96        8.47      5.73 o 
   9  11   0        2.52       -2.82      6.03 o 
   0  12   0       56.74       22.69      6.94 o 
   1  12   0        3.85       -1.38      3.47 o 
   2  12   0       38.63       26.92      5.14 o 
   3  12   0      110.93      105.45      6.95 o 
   4  12   0       88.94      108.37      6.41 o 
   5  12   0        2.68       12.30      6.00 o 
   6  12   0       68.66       63.43      6.79 o 
   7  12   0       31.86       27.48      6.04 o 
   8  12   0       23.42       31.45      6.31 o 
   9  12   0       35.58       25.26      9.17 o 
   1  13   0      171.68      164.70      8.51 o 
   2  13   0       81.50      106.11      7.22 o 
   3  13   0      213.45      207.18      9.49 o 
   4  13   0      127.60      144.70     10.06 o 
   5  13   0       10.94       12.82      6.86 o 
   6  13   0        0.38       -2.18      4.46 o 
   7  13   0        3.53        3.12      5.28 o 
   8  13   0        0.16      -11.30      7.60 o 
   0  14   0        0.02        0.60      5.82 o 
   1  14   0      118.33      157.62     11.97 o 
   2  14   0       62.17       43.18      6.17 o 
   3  14   0      101.80       95.66      7.29 o 
   4  14   0       45.45       36.17      7.04 o 
   5  14   0        5.65        3.71      5.33 o 
   6  14   0        2.25       -0.17      5.67 o 
   7  14   0        0.50       -7.34      5.20 o 
   1  15   0      228.49      206.34     10.18 o 
   2  15   0       62.05       79.29      7.21 o 
   3  15   0        0.12        1.78      5.49 o 
   4  15   0        6.17       -4.41      7.47 o 
   5  15   0        4.89        0.23      5.52 o 
   6  15   0       17.80       19.54     10.56 o 
   0  16   0       16.93       24.95      7.72 o 
   1  16   0        8.95        7.06      4.82 o 
   2  16   0        4.14       13.06      8.10 o 
   3  16   0       42.78       64.02      8.78 o 
   4  16   0        0.17        5.51      6.35 o 
   5  16   0       16.60       11.85      9.02 o 
   1  17   0       10.47       12.01      5.28 o 
   2  17   0        2.63        7.36      7.20 o 
   3  17   0        3.70        7.38      6.09 o 
   4  17   0        0.36       -1.09      6.21 o 
   0  18   0        0.01       -2.19      8.15 o 
   1  18   0        0.61        7.72      5.81 o 
 -12   1   1        0.99       -0.25     10.86 o 
 -11   1   1      184.58      232.63     43.44 o 
 -10   1   1       15.20       10.92      6.42 o 
  -9   1   1        0.14       -6.19      4.12 o 
  -8   1   1        4.10       17.42     10.88 o 
  -7   1   1       33.27       41.77      3.95 o 
  -6   1   1     1894.45     1881.97     26.37 o 
  -5   1   1     5854.91     6019.34     75.11 o 
  -4   1   1      134.57      147.19      4.25 o 
  -3   1   1     8010.66     7744.90     94.46 o 
  -2   1   1      589.79      510.05      8.30 o 
  -1   1   1       12.44       13.55      1.59 o 
   1   1   1      235.94      172.37      3.71 o 
   2   1   1     6232.99     5702.20     76.57 o 
   3   1   1     1649.95     1612.61     21.27 o 
   4   1   1      130.69      149.51      4.28 o 
   5   1   1       51.80       53.81      3.09 o 
   6   1   1        1.34        0.11      2.36 o 
   7   1   1       80.46       99.41      4.80 o 
   8   1   1       51.53       49.01      6.41 o 
   9   1   1       38.81       33.71      4.92 o 
  10   1   1        1.32       -7.24      4.82 o 
  11   1   1        1.61       -1.87      9.88 o 
  12   1   1        0.93        2.52      6.50 o 
 -12   2   1        0.18       -5.96     11.29 o 
 -11   2   1        2.46        7.74     10.19 o 
 -10   2   1        3.35       -0.20      6.19 o 
  -9   2   1        2.05        2.20      4.47 o 
  -8   2   1     1218.12     1266.45     22.70 o 
  -7   2   1      187.18      169.25      6.74 o 
  -6   2   1     2192.94     2299.00     34.70 o 
  -5   2   1      723.52      739.77     13.30 o 
  -4   2   1      552.15      483.91      9.25 o 
  -3   2   1    19414.95    18074.72    268.82 o 
  -2   2   1    20709.77    19802.87    284.07 o 
  -1   2   1     2138.18     1986.82     26.94 o 
   0   2   1     3176.46     2904.28     52.52 o 
   1   2   1      357.75      298.89      5.91 o 
   2   2   1       11.03        8.89      1.37 o 
   3   2   1      766.69      740.05     12.18 o 
   4   2   1     5780.95     5662.70     77.53 o 
   5   2   1     1185.69     1258.74     20.38 o 
   6   2   1       72.45       63.02      4.15 o 
   7   2   1      120.72      125.99      6.32 o 
   8   2   1        0.62        4.05      3.57 o 
   9   2   1       68.17       67.16      5.91 o 
  10   2   1       12.04       -0.26      5.43 o 
  12   2   1        1.22        8.43     10.41 o 
 -12   3   1        0.70      -19.26     14.30 o 
 -11   3   1      589.87      716.20     29.49 o 
 -10   3   1      158.01      166.12     11.66 o 
  -9   3   1      155.19      168.29     10.73 o 
  -8   3   1       40.32       47.96      6.10 o 
  -7   3   1      100.92       96.85      5.44 o 
  -6   3   1     4818.39     4715.96     66.57 o 
  -5   3   1     3458.38     3564.53     50.66 o 
  -4   3   1      413.10      319.86      7.24 o 
  -3   3   1     8547.56     8273.40    111.01 o 
  -2   3   1       34.22       38.70      2.00 o 
  -1   3   1      439.12      389.63      7.09 o 
   0   3   1     2588.13     2091.31     28.54 o 
   1   3   1      109.79       92.74      2.86 o 
   2   3   1      499.82      478.92      9.54 o 
   3   3   1     3933.49     3551.39     49.29 o 
   4   3   1      499.16      453.77      9.08 o 
   5   3   1        0.19       -1.75      2.00 o 
   6   3   1      587.71      562.24     14.15 o 
   7   3   1      931.39      842.71     16.50 o 
   8   3   1      891.01      921.64     18.36 o 
   9   3   1      262.62      285.39     10.43 o 
  10   3   1       15.01       26.46      7.44 o 
  12   3   1        0.99       27.54     11.33 o 
 -12   4   1        1.65        3.82     16.78 o 
 -11   4   1        8.81        0.14     11.26 o 
 -10   4   1       19.30        5.44      7.87 o 
  -9   4   1       53.79       48.74      6.11 o 
  -8   4   1        2.65        4.69      3.67 o 
  -7   4   1        0.82       -4.18      2.79 o 
  -6   4   1     1161.60     1249.75     21.16 o 
  -5   4   1       84.22       94.02      4.39 o 
  -4   4   1     1241.73     1157.11     18.53 o 
  -3   4   1     8019.18     7784.80    105.10 o 
  -2   4   1       26.94       19.62      1.81 o 
  -1   4   1    11149.77    10512.93    126.91 o 
   0   4   1      588.45      504.08      8.55 o 
   1   4   1       89.05       75.91      2.91 o 
   2   4   1      365.01      332.04      6.67 o 
   3   4   1      716.05      646.52     10.00 o 
   4   4   1     5177.82     4543.21     85.36 o 
   5   4   1        6.93        2.38      2.16 o 
   6   4   1      797.86      827.30     15.69 o 
   7   4   1      180.54      174.37      7.01 o 
   8   4   1       30.71       25.79      4.46 o 
   9   4   1      150.17      143.74      8.81 o 
  10   4   1        1.44       -3.21      5.82 o 
  11   4   1       57.94       75.33     15.51 o 
  12   4   1        6.04       23.51     11.82 o 
 -12   5   1       13.28      -10.76     16.14 o 
 -11   5   1      176.68      216.32     17.32 o 
 -10   5   1      115.12      137.71     13.69 o 
  -9   5   1      108.57      132.91     19.33 o 
  -8   5   1       28.46       29.18      4.56 o 
  -7   5   1       20.75       26.36      4.22 o 
  -6   5   1      871.23      959.67     17.47 o 
  -5   5   1      630.94      588.75     11.76 o 
  -4   5   1     4673.92     4303.23     54.35 o 
  -3   5   1     1707.28     1699.74     22.96 o 
  -2   5   1      158.76      142.74      3.97 o 
  -1   5   1      333.23      321.40      6.05 o 
   0   5   1      714.84      736.24     10.82 o 
   1   5   1     2217.20     1987.08     28.28 o 
   2   5   1     5053.35     4967.56     67.08 o 
   3   5   1      251.30      230.87      5.91 o 
   4   5   1      195.73      176.00      4.81 o 
   5   5   1        1.33       -1.15      2.04 o 
   6   5   1     1020.40     1045.26     18.78 o 
   7   5   1      384.62      360.72     13.16 o 
   8   5   1      936.84      986.90     25.53 o 
   9   5   1      829.99      913.79     44.70 o 
  10   5   1       28.23       43.57      8.81 o 
  11   5   1        0.06       -0.44      5.92 o 
 -11   6   1       14.63        2.23      8.71 o 
 -10   6   1       41.84       45.22      7.69 o 
  -9   6   1        0.69        2.82      5.16 o 
  -8   6   1      425.61      471.98     17.40 o 
  -7   6   1        0.04        6.10      5.03 o 
  -6   6   1       72.99       67.35      4.21 o 
  -5   6   1       24.56       22.15      2.66 o 
  -4   6   1      198.16      188.03      5.24 o 
  -3   6   1        0.21       -2.39      1.59 o 
  -2   6   1      446.36      390.68      7.26 o 
  -1   6   1     7645.37     7404.88     90.65 o 
   0   6   1     3068.00     2988.60     41.60 o 
   1   6   1        6.52        1.67      2.50 o 
   2   6   1      478.93      430.76     11.50 o 
   3   6   1       81.89       97.26      4.82 o 
   4   6   1      276.60      280.26      7.23 o 
   5   6   1      460.00      421.65      8.58 o 
   6   6   1     1489.01     1538.49     25.16 o 
   7   6   1        2.43        1.69      4.08 o 
   8   6   1       53.27       53.68      6.06 o 
   9   6   1      115.92      139.35      8.90 o 
  10   6   1      138.76      157.89     11.00 o 
  11   6   1       91.28      111.74     12.33 o 
 -11   7   1        0.74       -7.64      7.64 o 
 -10   7   1       23.61       40.06      7.48 o 
  -9   7   1        5.60        2.37      5.38 o 
  -8   7   1       33.93       43.30      8.85 o 
  -7   7   1      193.65      215.86      7.99 o 
  -6   7   1       17.30        8.61      3.40 o 
  -5   7   1     1846.30     1967.74     30.48 o 
  -4   7   1      371.92      376.60      7.84 o 
  -3   7   1       18.63       22.37      2.43 o 
  -2   7   1      230.92      217.96      5.48 o 
  -1   7   1        9.70       18.37      2.24 o 
   0   7   1      139.63      143.31      4.23 o 
   1   7   1     1862.79     1882.41     27.90 o 
   2   7   1     3118.28     2995.23     42.57 o 
   3   7   1     1345.87     1403.88     22.19 o 
   4   7   1      344.27      348.61      8.53 o 
   5   7   1      127.86      116.68      5.91 o 
   6   7   1      829.99      854.41     19.25 o 
   7   7   1      190.73      216.76      9.55 o 
   8   7   1        8.87        9.06      5.03 o 
   9   7   1      222.73      250.72     11.11 o 
  10   7   1        0.92        1.11      5.59 o 
  11   7   1        3.58        1.86      5.77 o 
 -11   8   1        4.64        6.36      8.33 o 
 -10   8   1       33.82       35.91      7.60 o 
  -9   8   1        6.66        0.23      5.13 o 
  -8   8   1      170.45      191.58      9.56 o 
  -7   8   1        6.50       -4.64      5.13 o 
  -6   8   1       18.21       14.97      3.76 o 
  -5   8   1      678.11      696.07     14.30 o 
  -4   8   1      356.68      331.61      9.00 o 
  -3   8   1      271.97      309.79      8.16 o 
  -2   8   1     4572.18     4576.81     58.02 o 
  -1   8   1     2569.80     2327.64     31.11 o 
   0   8   1     3431.85     3656.34     46.84 o 
   1   8   1        0.12        0.35      2.22 o 
   2   8   1      155.72      143.90      5.44 o 
   3   8   1       39.99       55.06      3.94 o 
   4   8   1      403.54      395.31     11.45 o 
   5   8   1      136.31      170.91      6.70 o 
   6   8   1      254.60      245.79      9.77 o 
   7   8   1       25.45       30.87      5.23 o 
   8   8   1       16.07        6.21      8.22 o 
   9   8   1        8.91        3.04      4.76 o 
  10   8   1      147.63      153.64     11.40 o 
  11   8   1       29.97       29.62      8.10 o 
 -10   9   1       38.05       25.78      7.51 o 
  -9   9   1       27.22       32.62      7.14 o 
  -8   9   1        9.30       12.13      5.66 o 
  -7   9   1      111.61      108.87      7.55 o 
  -6   9   1      147.21      199.17      9.30 o 
  -5   9   1     1033.12     1052.36     19.38 o 
  -4   9   1       52.74       46.88      4.43 o 
  -3   9   1       38.62       56.63      4.33 o 
  -2   9   1      161.37      171.19      9.59 o 
  -1   9   1      143.38      131.89      5.56 o 
   0   9   1      153.19      165.20      5.16 o 
   1   9   1      188.05      209.82      6.71 o 
   2   9   1      124.72      126.00      6.25 o 
   3   9   1     1395.95     1425.70     25.53 o 
   4   9   1        0.04       -2.06      2.76 o 
   5   9   1        0.66        5.00      3.75 o 
   6   9   1      137.27      120.94     10.95 o 
   7   9   1        4.02        4.19      4.10 o 
   8   9   1        0.13       -6.19      4.29 o 
   9   9   1        0.01       -7.89      5.26 o 
  10   9   1        0.12       -0.04      5.97 o 
 -10  10   1        6.20        3.00      7.18 o 
  -9  10   1       13.39        1.62      8.19 o 
  -8  10   1       81.19       86.55     15.88 o 
  -7  10   1        0.28       -0.02      4.24 o 
  -6  10   1        2.30       -2.09      3.75 o 
  -5  10   1      448.37      474.17     11.93 o 
  -4  10   1      194.99      209.91      8.47 o 
  -3  10   1      208.87      242.07     11.64 o 
  -2  10   1      259.02      250.05      7.81 o 
  -1  10   1        0.20        3.16      2.51 o 
   0  10   1       12.39        5.54      3.45 o 
   1  10   1       42.24       55.04      4.40 o 
   2  10   1      405.47      452.00     10.78 o 
   3  10   1        0.05       -0.39      3.04 o 
   4  10   1      313.93      348.57      9.59 o 
   5  10   1       54.10       45.80      8.72 o 
   6  10   1        3.74        0.35      4.09 o 
   7  10   1       22.51       26.42      5.50 o 
   8  10   1       17.31       14.63      7.50 o 
   9  10   1       37.93       54.72      7.36 o 
  10  10   1       33.29       21.22      7.80 o 
  -9  11   1       69.07      100.69     10.17 o 
  -8  11   1       66.05       71.31     10.16 o 
  -7  11   1      233.36      252.68     12.65 o 
  -6  11   1       31.39       22.39      5.71 o 
  -5  11   1      231.59      248.83     10.37 o 
  -4  11   1        0.03        0.50      3.24 o 
  -3  11   1        2.06        0.95      3.04 o 
  -2  11   1        0.00       -4.99      3.33 o 
  -1  11   1        8.79       12.53      4.06 o 
   0  11   1       99.16      104.65      6.52 o 
   1  11   1        0.93        7.76      3.62 o 
   2  11   1      127.74      135.99      6.28 o 
   3  11   1      396.33      403.73     10.91 o 
   4  11   1        0.03       -0.50      4.15 o 
   5  11   1        5.36        2.72      3.92 o 
   6  11   1        7.45        2.74      4.46 o 
   7  11   1       32.40       20.89      5.54 o 
   8  11   1       33.11       33.09      6.31 o 
   9  11   1        0.76        1.68      8.07 o 
  -9  12   1        0.00       -8.57      7.66 o 
  -8  12   1        0.22       -6.80      6.14 o 
  -7  12   1        6.14        1.20      4.65 o 
  -6  12   1        0.79       -5.45      4.17 o 
  -5  12   1        0.05       -2.60      5.00 o 
  -4  12   1      903.85      924.96     18.48 o 
  -3  12   1       51.22       62.89      5.90 o 
  -2  12   1      322.26      324.00     11.12 o 
  -1  12   1        6.74       12.78      4.16 o 
   0  12   1      248.72      271.91     10.82 o 
   1  12   1       44.15       55.66      5.68 o 
   2  12   1      373.33      398.53     12.34 o 
   3  12   1       14.48       19.80      4.16 o 
   4  12   1      188.17      232.17     10.26 o 
   5  12   1       35.07       23.77      5.33 o 
   6  12   1      131.21      122.10      8.58 o 
   7  12   1        0.02       -1.74      4.73 o 
   8  12   1        0.50       -4.31      4.72 o 
   9  12   1       13.94       14.97      8.07 o 
  -8  13   1       13.25        2.43      6.40 o 
  -7  13   1      137.98      145.07      9.67 o 
  -6  13   1       18.39       13.16      5.24 o 
  -5  13   1       41.09       34.52      7.00 o 
  -4  13   1        0.27       -5.28      3.52 o 
  -3  13   1      216.09      222.61     12.12 o 
  -2  13   1       35.70       43.75      6.26 o 
  -1  13   1        0.46        0.21      3.86 o 
   0  13   1        0.89       -3.26      3.54 o 
   1  13   1       83.54       80.80      6.98 o 
   2  13   1       28.37       16.90      5.24 o 
   3  13   1     1214.14     1276.70     33.33 o 
   4  13   1        0.87       -2.68      9.69 o 
   5  13   1       17.68       11.73      5.19 o 
   6  13   1       59.56       66.15      7.44 o 
   7  13   1        1.39       -0.49      5.04 o 
   8  13   1       14.79       -0.99      5.64 o 
  -7  14   1        0.12       -5.11      5.89 o 
  -6  14   1        0.06        2.26      5.21 o 
  -5  14   1        0.27       -1.92      7.02 o 
  -4  14   1       58.95       52.82      7.77 o 
  -3  14   1       58.11       83.00     10.31 o 
  -2  14   1      151.77      156.85      8.71 o 
  -1  14   1       10.80       13.58      4.71 o 
   0  14   1      217.58      180.70      9.23 o 
   1  14   1       20.93       16.66      4.90 o 
   2  14   1       35.55       37.23     10.50 o 
   3  14   1        3.50        5.26      6.15 o 
   4  14   1        2.42       -1.92      5.15 o 
   5  14   1       20.95       17.09      6.46 o 
   6  14   1       36.28       42.99      7.75 o 
   7  14   1        0.08       13.17      6.24 o 
  -6  15   1       12.36        3.16      6.03 o 
  -5  15   1       16.64       24.14      6.87 o 
  -4  15   1        0.01       -0.67      6.87 o 
  -3  15   1      108.49      104.35      8.29 o 
  -2  15   1       93.78       95.95      8.01 o 
  -1  15   1        0.51        5.95      4.28 o 
   0  15   1        2.90        5.18      4.35 o 
   1  15   1       12.44        8.85      8.10 o 
   2  15   1       65.89       92.33      9.92 o 
   3  15   1       22.37       13.96      6.30 o 
   4  15   1       40.43       41.21      7.77 o 
   5  15   1       69.63       61.02      8.86 o 
   6  15   1       13.38        6.45     11.38 o 
  -5  16   1        1.38        2.18      5.98 o 
  -4  16   1        4.80       -0.27      9.17 o 
  -3  16   1        2.62        6.95      6.10 o 
  -2  16   1        7.82       -1.86      5.89 o 
  -1  16   1       11.38       20.97      5.89 o 
   0  16   1       22.64        3.76      4.68 o 
   1  16   1        0.79        1.01      5.30 o 
   2  16   1        7.36        7.49      6.06 o 
   3  16   1        3.23       -3.31      5.31 o 
   4  16   1        5.76       16.14      6.75 o 
   5  16   1        0.42        0.91      6.97 o 
  -4  17   1        0.23       -1.47      6.14 o 
  -3  17   1        2.49        4.90      6.24 o 
  -2  17   1        1.27        5.61      5.74 o 
  -1  17   1        1.39        0.17      5.09 o 
   0  17   1        7.23       16.87      5.88 o 
   1  17   1        6.70        8.30      6.37 o 
   2  17   1        0.57       -5.01      6.04 o 
   3  17   1        9.53        7.14      7.34 o 
   4  17   1        2.12        7.06      6.98 o 
   0  18   1        4.83       13.24      9.06 o 
 -12   0   2        0.45        4.81     16.71 o 
 -11   0   2      381.49      427.08     35.26 o 
 -10   0   2      530.81      546.24     23.03 o 
  -9   0   2     1203.94     1342.36     39.42 o 
  -8   0   2     2388.42     2474.60     49.63 o 
  -7   0   2     1384.89     1588.20     58.75 o 
  -6   0   2      187.30      159.77      8.80 o 
  -5   0   2      280.61      356.56     10.30 o 
  -4   0   2    20955.79    20167.13    345.81 o 
  -3   0   2    18917.86    18065.36    309.63 o 
  -2   0   2     2971.05     2810.30     69.49 o 
  -1   0   2     9670.97    10377.35    511.01 o 
   0   0   2       39.29       27.47      4.11 o 
   1   0   2    24405.34    24591.88   1206.64 o 
   2   0   2     1196.03     1081.87     30.94 o 
   3   0   2    12052.33    11440.58    195.33 o 
   4   0   2     2158.15     2063.16     38.41 o 
   5   0   2     5693.59     5239.81    117.05 o 
   6   0   2       63.90       72.78      7.99 o 
   7   0   2        1.54       10.40      7.72 o 
   8   0   2      315.88      313.12     23.93 o 
   9   0   2      894.74      908.67     42.48 o 
  10   0   2       48.40       91.87     16.14 o 
  11   0   2        2.94       15.04      7.71 o 
  12   0   2        2.66        8.71     10.62 o 
 -12   1   2        8.21       -2.95     11.04 o 
 -11   1   2      195.05      204.49     13.40 o 
 -10   1   2      106.29       95.03      9.36 o 
  -9   1   2       13.06       22.18      7.90 o 
  -8   1   2     1292.84     1411.08     24.58 o 
  -7   1   2     5912.09     6102.32     85.69 o 
  -6   1   2     2402.37     2462.60     33.27 o 
  -5   1   2        2.74       -0.39      1.69 o 
  -4   1   2     3784.47     3628.82     45.95 o 
  -3   1   2      349.36      299.83      7.38 o 
  -2   1   2     2578.93     2408.49     57.27 o 
  -1   1   2    22790.04    24492.40   1082.99 o 
   0   1   2       17.32       -2.74      1.83 o 
   1   1   2    33257.71    33132.36    578.52 o 
   2   1   2     1366.18     1319.43     19.24 o 
   3   1   2       51.83       61.25      3.47 o 
   4   1   2      168.05      146.50      8.02 o 
   5   1   2     8961.61     8653.77    106.01 o 
   6   1   2      522.84      430.07      8.86 o 
   7   1   2      844.60      805.49     15.82 o 
   8   1   2      281.96      302.29      9.61 o 
   9   1   2        5.14        3.54      7.12 o 
  10   1   2        0.84        5.23      4.50 o 
  11   1   2        9.66        8.52      5.76 o 
  12   1   2       15.38       29.23      8.85 o 
 -12   2   2        2.32       -5.14     10.76 o 
 -11   2   2       97.11      127.66     11.43 o 
 -10   2   2      188.43      190.39     12.37 o 
  -9   2   2      112.43      134.74     13.61 o 
  -8   2   2      802.17      846.39     17.70 o 
  -7   2   2      852.74      988.81     18.07 o 
  -6   2   2      194.16      209.98      6.76 o 
  -5   2   2        0.19        0.92      1.85 o 
  -4   2   2     8704.54     8021.92    108.19 o 
  -3   2   2    12274.43    11348.23    151.14 o 
  -2   2   2      849.24      686.67     10.81 o 
  -1   2   2     3146.40     3157.75     52.61 o 
   0   2   2        2.03        1.59      0.95 o 
   1   2   2      324.57      298.39      6.31 o 
   2   2   2     1443.08     1318.34     21.63 o 
   3   2   2     2781.79     2457.42     34.95 o 
   4   2   2      622.20      495.49     12.35 o 
   5   2   2     2659.85     2622.69     38.49 o 
   6   2   2       76.71       83.15      4.63 o 
   7   2   2      113.34      121.91      6.19 o 
   8   2   2      269.52      311.34      9.78 o 
   9   2   2      507.27      535.61     15.45 o 
  10   2   2       90.21      104.85      8.00 o 
  11   2   2        0.13        8.77      5.67 o 
  12   2   2        1.74        4.53     10.90 o 
 -12   3   2       51.77       53.88     20.67 o 
 -11   3   2        3.85       -0.90      6.83 o 
 -10   3   2      125.99      143.41     11.15 o 
  -9   3   2       35.79       35.70      7.06 o 
  -8   3   2       53.85       69.44      7.42 o 
  -7   3   2     1315.17     1308.84     32.68 o 
  -6   3   2       63.72       65.40      4.12 o 
  -5   3   2      160.87      134.39      5.03 o 
  -4   3   2     2353.14     2307.41     33.39 o 
  -3   3   2      696.54      627.23     10.73 o 
  -2   3   2       73.89       75.15      2.95 o 
  -1   3   2     3799.94     3824.36     50.46 o 
   0   3   2    14624.71    13590.22    177.22 o 
   1   3   2      562.04      671.83     10.54 o 
   2   3   2      638.12      583.62      9.92 o 
   3   3   2      444.65      359.78      7.37 o 
   4   3   2       17.87       18.02      2.35 o 
   5   3   2      609.55      582.75     13.11 o 
   6   3   2      116.71      110.71      6.41 o 
   7   3   2      376.41      427.19     10.86 o 
   8   3   2       36.19       47.72      6.04 o 
   9   3   2       35.10       32.85      4.67 o 
  10   3   2       26.18       34.69      5.88 o 
  11   3   2       19.04       15.64     13.95 o 
  12   3   2        4.34       26.83     13.24 o 
 -12   4   2        7.36        6.53      9.00 o 
 -11   4   2        2.51       -9.51      8.01 o 
 -10   4   2        4.16      -10.92      7.40 o 
  -9   4   2       96.66      110.01      7.80 o 
  -8   4   2      421.63      427.17     12.88 o 
  -7   4   2      620.07      661.04     13.87 o 
  -6   4   2        9.49       10.19      4.24 o 
  -5   4   2      156.82      142.69      6.54 o 
  -4   4   2     3846.89     3801.07     53.26 o 
  -3   4   2      615.03      617.81     10.92 o 
  -2   4   2     1336.78     1327.06     18.03 o 
  -1   4   2      349.51      280.26      5.42 o 
   0   4   2       92.01       70.09      3.34 o 
   1   4   2      452.88      446.01     10.76 o 
   2   4   2      258.30      241.57      5.43 o 
   3   4   2       12.01       12.72      2.54 o 
   4   4   2        2.84        2.11      2.19 o 
   5   4   2      188.77      173.88      5.88 o 
   6   4   2        1.91       -3.97      3.26 o 
   7   4   2       50.54       46.71      5.70 o 
   8   4   2      130.73      150.35     10.55 o 
   9   4   2        5.66        4.93      4.43 o 
  10   4   2       15.17       12.86      6.24 o 
  11   4   2        0.81       -2.57      8.28 o 
 -12   5   2        3.09       -3.04     16.64 o 
 -11   5   2       98.43       84.09     12.96 o 
 -10   5   2       73.42       95.77     12.06 o 
  -9   5   2      134.02      138.93      9.70 o 
  -8   5   2      168.65      213.50      9.45 o 
  -7   5   2      123.30      136.88      6.31 o 
  -6   5   2        1.23        2.24      2.73 o 
  -5   5   2      131.43      128.97      5.13 o 
  -4   5   2       77.95       88.50      5.77 o 
  -3   5   2     1060.25      985.56     17.14 o 
  -2   5   2       23.56       13.83      1.90 o 
  -1   5   2     2951.83     2746.59     35.91 o 
   0   5   2     3727.86     3828.07     47.68 o 
   1   5   2      135.17      186.90      4.97 o 
   2   5   2     2015.66     1887.09     27.30 o 
   3   5   2      909.96      851.46     12.70 o 
   4   5   2       31.06       12.71      2.52 o 
   5   5   2      322.47      283.66     10.72 o 
   6   5   2       92.53       82.63      4.89 o 
   7   5   2        4.82       15.03      4.12 o 
   8   5   2        5.20        3.84      5.63 o 
   9   5   2      169.13      154.11      8.97 o 
  10   5   2       28.03       31.54      6.93 o 
  11   5   2       55.81       42.48     13.95 o 
 -11   6   2       12.16       -8.01     12.67 o 
 -10   6   2        4.08        3.83      7.37 o 
  -9   6   2        0.04        2.03      5.01 o 
  -8   6   2     1172.32     1220.27     37.40 o 
  -7   6   2       16.47       22.11      4.69 o 
  -6   6   2        6.72        7.24      3.07 o 
  -5   6   2        0.01        2.83      2.31 o 
  -4   6   2      732.70      801.14     12.98 o 
  -3   6   2     1609.29     1624.01     22.49 o 
  -2   6   2      131.05      136.10      4.31 o 
  -1   6   2     3331.28     3303.63     41.96 o 
   0   6   2      283.86      253.06      5.42 o 
   1   6   2     1322.52     1221.10     18.94 o 
   2   6   2     1270.22     1197.25     20.35 o 
   3   6   2      195.75      206.25      7.82 o 
   4   6   2      606.51      700.16     11.48 o 
   5   6   2      206.08      193.06      5.48 o 
   6   6   2       31.60       21.44      4.47 o 
   7   6   2       31.14       38.59      5.26 o 
   8   6   2      234.52      281.57     13.50 o 
   9   6   2       21.47       27.27      5.61 o 
  10   6   2        1.04        0.37      4.64 o 
  11   6   2       15.77       26.84      9.20 o 
 -11   7   2       88.92       85.81     33.31 o 
 -10   7   2       57.38       90.98     15.36 o 
  -9   7   2       84.65       82.94      8.39 o 
  -8   7   2       35.86       27.02      5.96 o 
  -7   7   2      253.90      226.90      8.26 o 
  -6   7   2      133.50      144.28      6.35 o 
  -5   7   2       48.16       41.16      4.42 o 
  -4   7   2      399.07      384.17      8.08 o 
  -3   7   2       88.38       81.07      3.69 o 
  -2   7   2        8.85        3.08      2.03 o 
  -1   7   2       92.90      125.77      4.33 o 
   0   7   2     1736.73     1789.11     24.26 o 
   1   7   2     1040.34     1144.69     18.44 o 
   2   7   2     3482.33     3472.79     48.86 o 
   3   7   2       78.94       69.81      3.93 o 
   4   7   2       45.28       26.77      3.49 o 
   5   7   2      967.04      868.21     18.84 o 
   6   7   2        3.80       -0.78      3.70 o 
   7   7   2        2.72        5.88      4.14 o 
   8   7   2       18.31       22.45      5.19 o 
   9   7   2       79.00       95.59      7.85 o 
  10   7   2       55.91       79.32      8.01 o 
  11   7   2       29.12       40.45      9.76 o 
 -11   8   2        0.33        2.62      8.44 o 
 -10   8   2        0.75        1.88      7.15 o 
  -9   8   2        0.47        1.07      5.98 o 
  -8   8   2      164.37      174.80     10.68 o 
  -7   8   2        9.61        2.31      3.38 o 
  -6   8   2      102.49      121.46      6.24 o 
  -5   8   2       87.10       99.40      5.51 o 
  -4   8   2      304.13      269.79      8.59 o 
  -3   8   2       10.84        5.87      2.74 o 
  -2   8   2      336.87      357.11      7.70 o 
  -1   8   2     4991.98     4909.70     61.97 o 
   0   8   2      421.78      396.31      9.03 o 
   1   8   2     1293.03     1320.81     21.23 o 
   2   8   2        1.12        2.62      2.37 o 
   3   8   2     2016.39     1943.41     29.77 o 
   4   8   2      193.78      205.25      6.86 o 
   5   8   2      108.50      128.29      7.29 o 
   6   8   2       90.02      116.82      7.36 o 
   7   8   2        7.64       10.93      4.54 o 
   8   8   2       49.93       59.91      6.57 o 
   9   8   2        2.87       -0.65      4.70 o 
  10   8   2        7.16        9.44      5.64 o 
 -10   9   2       34.26       45.57     10.44 o 
  -9   9   2       50.72       58.08      8.15 o 
  -8   9   2        3.07       -6.34      4.68 o 
  -7   9   2       66.68       86.32     10.94 o 
  -6   9   2      148.40      187.28      7.58 o 
  -5   9   2      658.53      632.85     13.91 o 
  -4   9   2      858.94      825.25     16.00 o 
  -3   9   2      168.60      195.11      6.89 o 
  -2   9   2      198.26      197.75      6.74 o 
  -1   9   2      229.33      206.66      6.01 o 
   0   9   2       13.41       25.50      3.25 o 
   1   9   2        7.35       -0.51      2.53 o 
   2   9   2      431.04      452.45     12.35 o 
   3   9   2       22.54       25.86      3.47 o 
   4   9   2      636.65      611.29     13.01 o 
   5   9   2       87.60       93.68      7.47 o 
   6   9   2       92.89       85.95      6.71 o 
   7   9   2       80.85       84.74     10.54 o 
   8   9   2        5.26        5.69      4.78 o 
   9   9   2        0.16        1.47      4.95 o 
  10   9   2       15.41       22.34      7.31 o 
 -10  10   2        0.54        8.56      8.39 o 
  -9  10   2        5.57        3.24      5.65 o 
  -8  10   2        0.33       -4.34      5.11 o 
  -7  10   2        6.08        5.05      5.23 o 
  -6  10   2      304.53      323.86     10.09 o 
  -5  10   2       18.06       19.18      4.24 o 
  -4  10   2        8.32        9.70      3.57 o 
  -3  10   2       63.79       55.36      8.19 o 
  -2  10   2       38.45       28.10      3.87 o 
  -1  10   2      412.38      424.08     11.82 o 
   0  10   2      255.98      258.18      7.85 o 
   1  10   2       51.91       46.00      4.37 o 
   2  10   2       18.27       16.02      3.38 o 
   3  10   2       46.93       40.17      4.06 o 
   4  10   2      117.23      116.54      7.36 o 
   5  10   2        4.54        2.54      3.85 o 
   6  10   2       28.11       20.72      4.84 o 
   7  10   2      213.05      218.00     16.16 o 
   8  10   2        0.01        1.24      4.82 o 
   9  10   2        2.33       -0.82      5.12 o 
  10  10   2       13.40       -0.25      6.62 o 
  -9  11   2        3.69        2.97     10.42 o 
  -8  11   2        5.31       -1.32      6.08 o 
  -7  11   2       32.91       31.18      6.91 o 
  -6  11   2       22.19       17.38      5.94 o 
  -5  11   2       33.63       31.76      4.67 o 
  -4  11   2      275.14      288.63     12.10 o 
  -3  11   2      263.07      286.25      9.74 o 
  -2  11   2       68.19       71.78      8.52 o 
  -1  11   2       44.73       53.76      6.07 o 
   0  11   2       38.52       26.72      4.65 o 
   1  11   2      141.12      137.40      8.05 o 
   2  11   2      289.98      292.38      9.00 o 
   3  11   2       10.87       16.08      3.63 o 
   4  11   2       34.09       38.56      8.33 o 
   5  11   2       21.46       17.12      7.32 o 
   6  11   2        0.05       -1.98      4.28 o 
   7  11   2       66.36       47.38      6.77 o 
   8  11   2       20.88       27.99      6.41 o 
   9  11   2        2.80       -1.53      5.42 o 
  -9  12   2        1.76       -4.16      8.60 o 
  -8  12   2        4.35        0.13      6.05 o 
  -7  12   2       24.88       25.21      6.84 o 
  -6  12   2       17.12       13.39      5.22 o 
  -5  12   2        1.72        0.65      3.60 o 
  -4  12   2       68.26       77.92      6.29 o 
  -3  12   2      200.66      179.13      8.66 o 
  -2  12   2       29.43       35.37      5.08 o 
  -1  12   2      105.50       99.80      6.72 o 
   0  12   2        2.27       -1.39      3.60 o 
   1  12   2      207.61      207.89      9.09 o 
   2  12   2      200.05      186.08     10.90 o 
   3  12   2        8.61        0.62      4.04 o 
   4  12   2       35.97       27.92      5.56 o 
   5  12   2      205.94      225.75     10.62 o 
   6  12   2        3.57        5.21      4.81 o 
   7  12   2       28.71       18.19      5.81 o 
   8  12   2        6.72       14.01      6.25 o 
   9  12   2        4.38        9.23      6.27 o 
  -8  13   2        1.13       -0.40      6.15 o 
  -7  13   2        0.93        8.85      6.79 o 
  -6  13   2       20.43       21.72      5.29 o 
  -5  13   2       41.49       73.24      8.20 o 
  -4  13   2       41.33       32.83      5.33 o 
  -3  13   2      102.76       97.72      7.17 o 
  -2  13   2      194.21      213.44     12.24 o 
  -1  13   2       58.96       63.00      7.98 o 
   0  13   2        5.65        8.47      3.96 o 
   1  13   2        5.95       -1.29      5.86 o 
   2  13   2       69.97       42.96      5.95 o 
   3  13   2      241.08      237.15     12.69 o 
   4  13   2       46.22       61.40      7.90 o 
   5  13   2        1.58        1.09      4.96 o 
   6  13   2       15.25       13.93      5.48 o 
   7  13   2       12.25        5.34      5.54 o 
   8  13   2       16.21       19.34      6.72 o 
  -7  14   2       42.99       45.65     10.55 o 
  -6  14   2        1.91       -4.70      5.30 o 
  -5  14   2        0.27       -1.85      5.33 o 
  -4  14   2        0.49        1.22      4.15 o 
  -3  14   2       57.99       68.84      6.68 o 
  -2  14   2       46.14       30.89      5.23 o 
  -1  14   2        1.98        6.17      4.08 o 
   0  14   2      211.68      233.87     16.42 o 
   1  14   2        0.25       -5.33      3.55 o 
   2  14   2       31.61       36.40      5.70 o 
   3  14   2        0.19        5.15      5.48 o 
   4  14   2       93.82      107.02     11.72 o 
   5  14   2        6.00        4.74      7.16 o 
   6  14   2        5.73        3.01      5.39 o 
   7  14   2        0.14        0.86      5.78 o 
  -6  15   2        0.54       -1.38      5.73 o 
  -5  15   2        0.73        1.93      7.73 o 
  -4  15   2       26.25       19.69      6.76 o 
  -3  15   2        0.57       -1.96      4.07 o 
  -2  15   2        1.00        3.09      4.16 o 
  -1  15   2       10.68        7.30      4.48 o 
   0  15   2       26.52       30.74      6.37 o 
   1  15   2        7.05       -2.41      4.29 o 
   2  15   2       27.63       16.95      6.58 o 
   3  15   2        0.23        3.91      5.61 o 
   4  15   2       24.57       29.88      7.40 o 
   5  15   2        8.54        5.72      6.38 o 
   6  15   2        7.57        7.49      6.75 o 
  -5  16   2        0.70        0.06      6.05 o 
  -4  16   2        1.83        4.34      5.98 o 
  -3  16   2       16.74       16.08      5.95 o 
  -2  16   2        0.08        8.28      4.74 o 
  -1  16   2        0.08       -2.95      4.19 o 
   0  16   2        1.70        4.29      4.86 o 
   1  16   2       10.20       13.56      5.27 o 
   2  16   2        1.56        0.02      5.86 o 
   3  16   2        7.88        7.71      6.61 o 
   4  16   2        0.00       -8.22      5.48 o 
   5  16   2       13.21        2.63      6.62 o 
  -4  17   2       11.03       15.55      7.28 o 
  -3  17   2        0.69        1.38      6.43 o 
  -2  17   2        1.91        4.04      4.87 o 
  -1  17   2        1.76        3.64      4.77 o 
   0  17   2        0.37        0.88      5.07 o 
   1  17   2        2.53        1.32      9.55 o 
   2  17   2      106.26      134.36     12.06 o 
   3  17   2       46.51       40.88      8.63 o 
 -12   1   3        0.34        6.70     11.08 o 
 -11   1   3        0.53       -0.47      6.60 o 
 -10   1   3       51.81       60.72      8.49 o 
  -9   1   3       13.90       18.64      5.84 o 
  -8   1   3       84.50       69.07      8.47 o 
  -7   1   3      553.71      550.47     12.04 o 
  -6   1   3      270.33      214.76      6.54 o 
  -5   1   3       17.42       15.70      2.23 o 
  -4   1   3      111.24      140.40     12.42 o 
  -3   1   3      185.34      204.19      5.59 o 
  -2   1   3     6267.71     6064.84    173.60 o 
  -1   1   3     2505.12     2929.47    115.09 o 
   0   1   3     6477.65     7704.07     93.52 o 
   1   1   3      106.49      128.76      4.79 o 
   2   1   3     1544.66     1400.77     26.18 o 
   3   1   3      100.21      117.29      3.94 o 
   4   1   3      332.25      350.12      6.66 o 
   5   1   3      643.51      563.43     13.89 o 
   6   1   3      429.50      453.80     10.34 o 
   7   1   3        4.12        3.71      3.01 o 
   8   1   3        1.48        1.03      3.81 o 
   9   1   3       45.41       44.44      5.84 o 
  10   1   3        5.58        3.32      4.66 o 
  11   1   3        8.78        7.05      5.43 o 
  12   1   3        7.92       14.93      8.45 o 
 -12   2   3        0.13       12.79     11.91 o 
 -11   2   3       63.13       69.18     11.63 o 
 -10   2   3      110.45      133.30     11.14 o 
  -9   2   3       42.42       41.32      7.03 o 
  -8   2   3        0.09       -2.36      6.42 o 
  -7   2   3      375.48      388.36     13.47 o 
  -6   2   3      412.44      344.97      9.57 o 
  -5   2   3        3.24       -0.84      1.68 o 
  -4   2   3     9597.71     9006.43    121.13 o 
  -3   2   3      338.60      278.05      6.29 o 
  -2   2   3     1422.05     1438.24     27.87 o 
  -1   2   3      554.33      561.86     17.43 o 
   0   2   3     1927.42     2284.82     28.75 o 
   1   2   3     6768.12     7020.23     94.34 o 
   2   2   3     8481.28     8035.59    150.49 o 
   3   2   3      691.66      661.52     11.53 o 
   4   2   3       21.39       11.97      2.17 o 
   5   2   3        0.08        0.81      2.10 o 
   6   2   3      594.45      626.70     12.82 o 
   7   2   3       27.75       31.79      3.89 o 
   8   2   3      108.00      107.69      6.85 o 
   9   2   3      122.21      119.03      8.11 o 
  10   2   3        5.15        6.52      4.85 o 
  11   2   3        3.45        4.96      5.24 o 
  12   2   3        5.44       22.44     12.04 o 
 -12   3   3        4.64        7.97      8.22 o 
 -11   3   3       10.99       10.79      8.35 o 
 -10   3   3      133.23      160.66     11.80 o 
  -9   3   3      364.40      377.80     15.53 o 
  -8   3   3     1002.97     1003.95     21.56 o 
  -7   3   3      976.54      871.61     16.37 o 
  -6   3   3      340.22      326.83     10.59 o 
  -5   3   3        1.61        4.75      2.11 o 
  -4   3   3      353.01      284.78      6.73 o 
  -3   3   3      286.93      251.05      5.87 o 
  -2   3   3     1628.78     1575.85     29.55 o 
  -1   3   3     6467.53     6767.19     82.41 o 
   0   3   3     2882.72     2802.67     35.08 o 
   1   3   3     2550.16     2376.34     33.50 o 
   2   3   3       82.16       82.36      3.38 o 
   3   3   3      499.83      426.80      8.55 o 
   4   3   3     1129.03      972.85     16.40 o 
   5   3   3      419.07      358.56      8.58 o 
   6   3   3     1136.33     1124.65     19.72 o 
   7   3   3       55.12       54.61      4.71 o 
   8   3   3        5.47        4.29      3.56 o 
   9   3   3      202.12      169.26      9.09 o 
  10   3   3       27.00       16.70      5.19 o 
  11   3   3       34.11       55.83      9.74 o 
 -12   4   3        0.17       -8.68      7.82 o 
 -11   4   3        4.63        1.65      7.84 o 
 -10   4   3      191.61      221.81     18.84 o 
  -9   4   3       94.78      101.20     16.53 o 
  -8   4   3       15.12       13.43      4.50 o 
  -7   4   3       81.62       79.65      5.13 o 
  -6   4   3      540.36      589.28     12.08 o 
  -5   4   3       67.24       68.72      5.02 o 
  -4   4   3     2466.22     2009.75     29.72 o 
  -3   4   3      433.79      431.08      8.55 o 
  -2   4   3     1984.89     1858.81     24.57 o 
  -1   4   3     1246.46     1136.00     19.71 o 
   0   4   3      150.50      149.30      3.90 o 
   1   4   3       37.96       38.80      2.09 o 
   2   4   3      685.61      668.83     10.09 o 
   3   4   3     1315.50     1230.14     19.44 o 
   4   4   3      132.48      116.08      4.74 o 
   5   4   3        2.91       -3.03      2.02 o 
   6   4   3      411.45      415.82     12.86 o 
   7   4   3        2.74        1.06      3.03 o 
   8   4   3      100.37       82.32      5.84 o 
   9   4   3      237.10      229.10     10.46 o 
  10   4   3        5.32       18.75      6.60 o 
  11   4   3        0.00       -4.17      6.29 o 
 -11   5   3        3.20      -10.13      6.76 o 
 -10   5   3       45.51       63.14     10.70 o 
  -9   5   3      154.56      145.54     13.11 o 
  -8   5   3      901.42      932.83     20.84 o 
  -7   5   3      153.21      153.85     10.90 o 
  -6   5   3      310.39      343.64      8.95 o 
  -5   5   3       32.52       22.72      3.10 o 
  -4   5   3       23.54       27.27      2.60 o 
  -3   5   3     3122.46     3165.50     40.67 o 
  -2   5   3     5663.58     5617.22     69.47 o 
  -1   5   3     1004.11      921.36     13.50 o 
   0   5   3     1621.76     1661.56     24.07 o 
   1   5   3      145.14      170.95      4.87 o 
   2   5   3      508.77      496.52      9.29 o 
   3   5   3     1301.12     1465.45     20.24 o 
   4   5   3     1875.38     1646.59     28.65 o 
   5   5   3      937.71      885.04     16.16 o 
   6   5   3      650.03      676.76     14.01 o 
   7   5   3       11.33        8.61      4.17 o 
   8   5   3        0.58       -2.06      4.07 o 
   9   5   3      203.29      217.06     11.78 o 
  10   5   3       62.63       59.36      8.68 o 
  11   5   3       28.27       49.86      9.34 o 
 -11   6   3       44.78       23.50     10.08 o 
 -10   6   3       27.75       32.65      8.91 o 
  -9   6   3        3.06        5.33      6.67 o 
  -8   6   3      170.14      154.41     14.50 o 
  -7   6   3        3.50        5.98      4.10 o 
  -6   6   3        6.58        9.65      3.11 o 
  -5   6   3     1209.08     1113.91     17.29 o 
  -4   6   3       25.31        5.33      2.17 o 
  -3   6   3      979.51     1011.86     15.36 o 
  -2   6   3      128.85      138.06      4.52 o 
  -1   6   3        0.54       -0.76      2.17 o 
   0   6   3      132.22      145.79      4.17 o 
   1   6   3        2.00        0.00      1.86 o 
   2   6   3     6028.23     5766.85     78.07 o 
   3   6   3      845.00      895.66     15.24 o 
   4   6   3      378.82      367.59      7.42 o 
   5   6   3      138.58      116.84      6.60 o 
   6   6   3      317.84      311.96     10.77 o 
   7   6   3       87.27       72.38      8.75 o 
   8   6   3      388.51      403.20     13.89 o 
   9   6   3       46.06       51.60      6.54 o 
  10   6   3       28.52       40.07      9.70 o 
  11   6   3        1.24        0.40      6.41 o 
 -11   7   3       12.28        6.63      8.27 o 
 -10   7   3        2.36        5.51      7.31 o 
  -9   7   3       17.62       28.11      8.36 o 
  -8   7   3      671.14      749.89     18.28 o 
  -7   7   3       21.87       17.02      6.33 o 
  -6   7   3       62.34       49.17      4.52 o 
  -5   7   3      198.76      192.02      6.20 o 
  -4   7   3      196.07      184.42      5.71 o 
  -3   7   3      120.05      122.86      4.58 o 
  -2   7   3     2320.41     2378.51     31.77 o 
  -1   7   3     1805.57     1827.86     25.01 o 
   0   7   3      200.96      190.34      5.07 o 
   1   7   3      542.31      599.06     11.47 o 
   2   7   3        0.03       -1.20      2.05 o 
   3   7   3      646.63      635.69     12.20 o 
   4   7   3      849.96      836.86     15.18 o 
   5   7   3     1991.47     1888.71     34.32 o 
   6   7   3       28.14       28.86      4.89 o 
   7   7   3       40.22       53.12      6.00 o 
   8   7   3        1.57       -1.01      4.79 o 
   9   7   3        1.13       -2.26      4.47 o 
  10   7   3        2.20        2.84      5.16 o 
  11   7   3       16.43        7.88     11.08 o 
 -11   8   3       62.38       68.35     27.65 o 
 -10   8   3        0.73       10.69      9.63 o 
  -9   8   3       27.43       27.06      8.51 o 
  -8   8   3      288.13      268.72     12.86 o 
  -7   8   3        5.44        0.06      3.92 o 
  -6   8   3        0.02       -2.21      3.09 o 
  -5   8   3      887.50      913.78     17.27 o 
  -4   8   3      582.60      560.04     12.14 o 
  -3   8   3       42.31       46.95      3.46 o 
  -2   8   3       60.47       62.45      3.66 o 
  -1   8   3     1037.91     1043.91     20.95 o 
   0   8   3       89.72      121.49      4.38 o 
   1   8   3      384.57      354.43      9.57 o 
   2   8   3      135.84      121.65      5.17 o 
   3   8   3      245.91      222.09      6.93 o 
   4   8   3       67.24       63.24      7.64 o 
   5   8   3      152.22      156.69      8.00 o 
   6   8   3       28.61       19.45      6.20 o 
   7   8   3      205.12      229.74     10.31 o 
   8   8   3       14.88       11.36      5.01 o 
   9   8   3       15.44        5.44      5.08 o 
  10   8   3        1.08       -7.12      5.30 o 
 -10   9   3       36.73       41.27     17.35 o 
  -9   9   3       50.71       51.22      7.98 o 
  -8   9   3       44.93       32.06      6.58 o 
  -7   9   3       57.40       66.85      8.11 o 
  -6   9   3      179.97      179.69      7.53 o 
  -5   9   3       33.69       23.92      4.14 o 
  -4   9   3       94.95      106.85      5.80 o 
  -3   9   3       72.25       64.56      4.61 o 
  -2   9   3      147.64      140.55      5.89 o 
  -1   9   3      202.66      234.96      6.51 o 
   0   9   3     1156.75     1260.88     21.04 o 
   1   9   3      106.42      100.16      5.01 o 
   2   9   3      207.31      203.97      6.86 o 
   3   9   3       46.46       48.39      4.06 o 
   4   9   3      271.70      233.69      9.49 o 
   5   9   3       14.08       15.13      5.19 o 
   6   9   3        0.89        0.47      4.00 o 
   7   9   3        0.53       -1.48      5.17 o 
   8   9   3       26.85       23.80      5.87 o 
   9   9   3        7.08        7.36      5.55 o 
  10   9   3      102.58      120.10     20.03 o 
 -10  10   3        1.15       -0.52      8.14 o 
  -9  10   3      112.80      126.01     10.66 o 
  -8  10   3       53.12       64.84     12.05 o 
  -7  10   3       62.70       61.61      7.58 o 
  -6  10   3       24.66       14.21      4.11 o 
  -5  10   3      469.70      405.62     11.15 o 
  -4  10   3     1330.94     1352.14     23.42 o 
  -3  10   3       44.99       49.84      4.70 o 
  -2  10   3      439.20      473.76     11.22 o 
  -1  10   3      170.23      173.38      7.63 o 
   0  10   3       23.85       31.49      4.37 o 
   1  10   3       43.78       56.04      5.38 o 
   2  10   3        3.68        2.00      3.02 o 
   3  10   3      116.91      119.89      5.92 o 
   4  10   3       27.50       22.20      4.63 o 
   5  10   3      198.07      230.24     12.25 o 
   6  10   3       98.86       63.45      7.63 o 
   7  10   3      489.25      546.68     17.50 o 
   8  10   3       33.58       29.59      6.33 o 
   9  10   3        7.49        2.53      5.47 o 
  10  10   3        9.36        9.48      6.36 o 
  -9  11   3        0.14       -1.77      6.94 o 
  -8  11   3        0.10       -7.77      5.18 o 
  -7  11   3       49.35       48.46      7.41 o 
  -6  11   3        0.02       -1.30      3.48 o 
  -5  11   3       80.01       68.57      5.60 o 
  -4  11   3        5.45        5.91      4.50 o 
  -3  11   3      598.54      622.28     14.03 o 
  -2  11   3      814.02      766.37     17.64 o 
  -1  11   3       13.65       22.48      4.56 o 
   0  11   3      525.60      552.09     14.21 o 
   1  11   3      270.39      287.64      8.99 o 
   2  11   3       21.18       33.34      4.23 o 
   3  11   3        8.43        6.92      4.24 o 
   4  11   3        0.98        1.08      3.82 o 
   5  11   3        0.19        7.27      4.51 o 
   6  11   3        2.70        0.77      4.38 o 
   7  11   3       51.84       61.98      7.46 o 
   8  11   3      108.27      130.64     11.71 o 
   9  11   3        0.76        0.39      5.74 o 
  -9  12   3       27.38       30.00     16.82 o 
  -8  12   3       10.91       16.35     12.88 o 
  -7  12   3        7.74       17.74      6.19 o 
  -6  12   3        5.13        8.16      3.91 o 
  -5  12   3      220.60      200.08     13.85 o 
  -4  12   3      301.73      367.99     11.02 o 
  -3  12   3      150.79      163.47      8.40 o 
  -2  12   3      188.51      230.80     11.96 o 
  -1  12   3        2.89       -2.05      3.58 o 
   0  12   3       62.39       60.26      5.91 o 
   1  12   3      598.17      555.27     14.90 o 
   2  12   3        2.74        5.92      4.16 o 
   3  12   3        0.03        4.14      4.24 o 
   4  12   3        1.34       -3.47      4.29 o 
   5  12   3       90.66       88.05      7.70 o 
   6  12   3       11.69        4.51      4.90 o 
   7  12   3       51.23       50.68      8.03 o 
   8  12   3        1.22       -2.95      5.40 o 
  -8  13   3       24.37       15.92      8.16 o 
  -7  13   3       33.07       23.13      8.31 o 
  -6  13   3       94.75       88.99     12.20 o 
  -5  13   3       21.36       20.73      6.50 o 
  -4  13   3      137.83      138.33     13.80 o 
  -3  13   3       59.21       68.35      8.26 o 
  -2  13   3       22.83       19.67      4.83 o 
  -1  13   3      120.16      131.30      7.69 o 
   0  13   3        1.96        0.74      3.75 o 
   1  13   3      297.17      333.54     11.87 o 
   2  13   3        5.81        8.42      5.42 o 
   3  13   3       25.51       16.81      6.15 o 
   4  13   3       90.61       77.57      7.72 o 
   5  13   3       15.72       11.88      6.77 o 
   6  13   3        2.39        2.27      5.98 o 
   7  13   3       11.06        7.77      5.55 o 
   8  13   3      112.46      126.29     11.90 o 
  -7  14   3        1.65       -1.59      6.49 o 
  -6  14   3        1.13       -3.56      5.85 o 
  -5  14   3       66.65       64.13      6.83 o 
  -4  14   3       49.24       42.58      6.04 o 
  -3  14   3        0.00       -3.04      3.78 o 
  -2  14   3        6.25        1.88      3.97 o 
  -1  14   3       91.16       80.22      8.45 o 
   0  14   3        4.12       -1.05      3.84 o 
   1  14   3       87.68       88.34      7.76 o 
   2  14   3       65.16       69.74      8.56 o 
   3  14   3        0.12        6.49      8.35 o 
   4  14   3       20.15       20.24      7.04 o 
   5  14   3       24.23       16.70      7.10 o 
   6  14   3        0.66       -0.26      5.74 o 
   7  14   3        0.30       -6.97      5.52 o 
  -6  15   3        0.96       -2.22     14.23 o 
  -5  15   3        0.44        4.41      5.64 o 
  -4  15   3       15.74        9.31      4.95 o 
  -3  15   3       36.11       34.34      6.04 o 
  -2  15   3       10.19       18.24      4.85 o 
  -1  15   3       13.32       11.80      4.65 o 
   0  15   3       25.21       13.52      4.95 o 
   1  15   3       16.27       25.75      7.03 o 
   2  15   3       10.64        1.40      6.13 o 
   3  15   3       36.21       30.09      7.91 o 
   4  15   3        2.85        3.51      6.29 o 
   5  15   3        3.17       -3.58      6.70 o 
   6  15   3       10.78        9.45     12.02 o 
  -5  16   3        0.00       -3.89      5.76 o 
  -4  16   3        0.19       -3.71      4.56 o 
  -3  16   3        3.86        5.91      4.66 o 
  -2  16   3        0.03        7.12      4.64 o 
  -1  16   3       68.04       59.14      6.80 o 
   0  16   3       13.61       24.27      5.73 o 
   1  16   3        0.78       -3.06      5.76 o 
   2  16   3        0.06        3.71      6.24 o 
   3  16   3       19.60       29.70      8.05 o 
   4  16   3       57.68       68.63      9.73 o 
   5  16   3        0.52        8.50      6.76 o 
  -3  17   3        0.09        5.24      5.06 o 
  -2  17   3        0.07        5.66      4.98 o 
  -1  17   3        5.99       17.45      5.57 o 
   0  17   3        8.18        3.35      9.09 o 
   1  17   3       13.51       18.38      7.84 o 
   2  17   3        0.57       -3.00      6.44 o 
   3  17   3        0.68       -1.86      8.67 o 
 -12   0   4       10.09       -8.92     15.29 o 
 -11   0   4       23.03       -1.63     13.45 o 
 -10   0   4       88.18       87.44     18.48 o 
  -9   0   4        3.51        2.69     10.55 o 
  -8   0   4      290.14      264.87     14.78 o 
  -7   0   4     1972.90     2077.56     52.75 o 
  -6   0   4      500.27      410.30     11.81 o 
  -5   0   4      506.90      461.70     11.87 o 
  -4   0   4      898.85      908.41     24.88 o 
  -3   0   4        0.45       -3.05      2.78 o 
  -2   0   4     2301.33     2574.99     85.25 o 
  -1   0   4    24282.81    31130.08    953.35 o 
   0   0   4    10685.04    13846.99    472.74 o 
   1   0   4      442.79      447.84     10.19 o 
   2   0   4     2205.71     2018.71     80.62 o 
   3   0   4       99.47       98.77      7.48 o 
   4   0   4      528.82      529.24     12.75 o 
   5   0   4      329.88      302.61     11.55 o 
   6   0   4      300.24      348.64     11.05 o 
   7   0   4      178.92      200.44     12.37 o 
   8   0   4      268.35      247.80     14.26 o 
   9   0   4       14.39       19.55      6.96 o 
  10   0   4       29.20       27.49     11.51 o 
  11   0   4      195.66      222.17     17.15 o 
 -12   1   4        0.01      -10.94     11.01 o 
 -11   1   4       39.47       17.17     11.13 o 
 -10   1   4      918.88      940.60     42.84 o 
  -9   1   4       46.12       40.15      6.90 o 
  -8   1   4      175.46      202.81     17.30 o 
  -7   1   4      237.66      320.58     31.39 o 
  -6   1   4        4.49       -0.57      2.48 o 
  -5   1   4      346.33      305.96      7.21 o 
  -4   1   4     1246.33     1199.36     21.22 o 
  -3   1   4     2403.27     2563.32     48.45 o 
  -2   1   4     9934.99    11122.09    195.27 o 
  -1   1   4     3781.45     4557.96    140.85 o 
   0   1   4      325.79      390.29      7.83 o 
   1   1   4       33.56       52.85      3.15 o 
   2   1   4     4337.68     4065.07     80.25 o 
   3   1   4      474.54      428.80      9.72 o 
   4   1   4     2913.27     2928.94     37.82 o 
   5   1   4        7.53        5.75      1.92 o 
   6   1   4        0.11       -1.90      2.42 o 
   7   1   4       49.91       59.13      4.68 o 
   8   1   4      249.26      245.93     10.14 o 
   9   1   4      112.11      140.88     12.57 o 
  10   1   4      494.33      502.23     16.11 o 
  11   1   4      188.74      224.03     12.12 o 
 -12   2   4        0.14       -7.54      6.44 o 
 -11   2   4       71.79       77.30      9.67 o 
 -10   2   4       36.39       54.76      9.02 o 
  -9   2   4        4.22        2.83      5.27 o 
  -8   2   4      414.90      419.06     15.29 o 
  -7   2   4     2817.46     2616.11     52.04 o 
  -6   2   4      366.36      411.37      9.16 o 
  -5   2   4      193.02      222.21      5.91 o 
  -4   2   4      276.35      265.69      6.34 o 
  -3   2   4       32.62       37.85      3.73 o 
  -2   2   4     1923.17     2079.31     43.71 o 
  -1   2   4       23.85       37.85      2.23 o 
   0   2   4    22767.92    24725.25    473.17 o 
   1   2   4    25124.40    27615.80    383.08 o 
   2   2   4     1529.83     1608.27     26.73 o 
   3   2   4      140.26      144.12      4.70 o 
   4   2   4      393.40      396.68      8.74 o 
   5   2   4      447.50      310.36      8.87 o 
   6   2   4      174.98      168.16      6.48 o 
   7   2   4        8.45        2.56      3.06 o 
   8   2   4      125.65      122.01      7.77 o 
   9   2   4        1.14        6.77      4.65 o 
  10   2   4       59.55       77.23     15.07 o 
  11   2   4       71.49       60.72      9.24 o 
 -12   3   4        0.68       -6.44      7.46 o 
 -11   3   4       35.57       40.48      8.57 o 
 -10   3   4      321.80      348.64     20.67 o 
  -9   3   4       38.14       51.45     15.51 o 
  -8   3   4      439.93      430.51     19.38 o 
  -7   3   4      123.83      151.11      9.79 o 
  -6   3   4       43.31       38.94      3.40 o 
  -5   3   4      229.88      254.55      6.62 o 
  -4   3   4     2066.92     1935.54     28.50 o 
  -3   3   4        3.68        5.73      1.79 o 
  -2   3   4    10079.27    10437.94    147.68 o 
  -1   3   4        0.34       -0.23      1.45 o 
   0   3   4      252.61      262.83      5.39 o 
   1   3   4     2450.04     2426.99     33.67 o 
   2   3   4     3398.62     3331.71     46.82 o 
   3   3   4      560.73      549.42     10.52 o 
   4   3   4      850.80      895.92     15.68 o 
   5   3   4      122.53      121.92      5.24 o 
   6   3   4       34.60       31.64      3.76 o 
   7   3   4       24.40       19.01      3.66 o 
   8   3   4       21.35       12.20      3.81 o 
   9   3   4      192.71      192.74     12.00 o 
  10   3   4      286.23      299.37     15.08 o 
  11   3   4       43.87       36.94     12.15 o 
 -12   4   4        2.30       -8.20     19.33 o 
 -11   4   4      164.99      170.52     15.45 o 
 -10   4   4       38.13       27.51     10.51 o 
  -9   4   4        0.88       -1.22      5.28 o 
  -8   4   4      450.67      482.41     16.61 o 
  -7   4   4      335.50      344.98     10.67 o 
  -6   4   4       43.96       57.25      5.05 o 
  -5   4   4       31.82       45.74      3.41 o 
  -4   4   4       12.52       22.99      2.65 o 
  -3   4   4       42.66       34.03      3.26 o 
  -2   4   4      340.43      362.83      7.26 o 
  -1   4   4      159.00      135.35      4.01 o 
   0   4   4     2256.07     2343.98     30.29 o 
   1   4   4     3561.47     3562.39     44.77 o 
   2   4   4      921.04      891.48     14.90 o 
   3   4   4       69.93       69.28      6.11 o 
   4   4   4      999.61      903.27     15.93 o 
   5   4   4      498.79      492.72     10.90 o 
   6   4   4      623.32      612.88     13.22 o 
   7   4   4       71.26       64.86      5.18 o 
   8   4   4       19.28       10.74      4.09 o 
   9   4   4        3.98       10.90      5.96 o 
  10   4   4        1.45       -2.11      5.60 o 
  11   4   4        7.33        3.87      7.75 o 
 -11   5   4       12.05       -1.70     13.74 o 
 -10   5   4       34.54       20.29     10.55 o 
  -9   5   4       64.14       66.01      8.31 o 
  -8   5   4        6.67        7.66      4.97 o 
  -7   5   4       69.14       61.67      5.44 o 
  -6   5   4       57.44       53.89      4.11 o 
  -5   5   4      329.31      302.95      7.88 o 
  -4   5   4      280.97      318.55      7.74 o 
  -3   5   4      605.51      625.04     10.55 o 
  -2   5   4     1554.02     1493.71     20.73 o 
  -1   5   4      630.40      642.40     10.44 o 
   0   5   4       69.19       69.25      3.02 o 
   1   5   4      356.78      333.34      7.14 o 
   2   5   4      547.78      522.86      8.82 o 
   3   5   4       34.52       39.36      3.48 o 
   4   5   4        4.81       -3.03      2.02 o 
   5   5   4       41.26       29.84      3.60 o 
   6   5   4      236.43      232.53      8.23 o 
   7   5   4      340.13      338.63     11.66 o 
   8   5   4       84.35       84.25      7.05 o 
   9   5   4       41.57       35.53     12.70 o 
  10   5   4       11.44       13.84      7.92 o 
  11   5   4        0.21        7.89      7.67 o 
 -11   6   4       34.85       31.73     10.43 o 
 -10   6   4        1.42        6.41      7.05 o 
  -9   6   4       36.49       33.84      8.67 o 
  -8   6   4       20.56       10.28      5.31 o 
  -7   6   4        7.54        2.08      4.14 o 
  -6   6   4       21.86       30.79      3.83 o 
  -5   6   4     1536.26     1598.29     25.61 o 
  -4   6   4      192.95      159.00      5.24 o 
  -3   6   4       26.50       35.43      3.17 o 
  -2   6   4     1780.11     1603.13     22.35 o 
  -1   6   4       63.37       59.48      3.13 o 
   0   6   4     3153.25     3220.18     41.27 o 
   1   6   4     1587.92     1572.70     21.63 o 
   2   6   4      681.17      641.73     10.56 o 
   3   6   4      117.23      114.38      6.11 o 
   4   6   4      366.10      397.16      9.47 o 
   5   6   4       37.15       37.06      4.81 o 
   6   6   4      674.56      593.29     17.83 o 
   7   6   4       18.72       21.86      5.04 o 
   8   6   4      113.59      116.89     10.26 o 
   9   6   4       47.54       44.25      6.48 o 
  10   6   4       93.99      114.20     13.81 o 
  11   6   4        4.51       15.50      7.14 o 
 -11   7   4        0.76       14.09      8.70 o 
 -10   7   4       22.32       28.27      9.16 o 
  -9   7   4       19.86        5.62      6.96 o 
  -8   7   4      193.22      203.40     17.22 o 
  -7   7   4      142.99      137.59      7.65 o 
  -6   7   4        3.67       -1.90      3.42 o 
  -5   7   4        8.02        1.85      2.61 o 
  -4   7   4      765.21      686.29     12.16 o 
  -3   7   4      151.14      156.18      5.33 o 
  -2   7   4       68.23       85.94      3.96 o 
  -1   7   4        7.72        6.79      3.60 o 
   0   7   4       43.33       50.20      3.00 o 
   1   7   4      186.74      175.91      5.37 o 
   2   7   4      132.66      104.88      4.58 o 
   3   7   4      231.78      222.55      6.52 o 
   4   7   4       33.06       33.72      4.53 o 
   5   7   4     1067.22     1117.73     23.26 o 
   6   7   4      338.82      355.71     13.29 o 
   7   7   4      308.11      301.59     11.49 o 
   8   7   4        3.33        0.09      4.51 o 
   9   7   4       21.46       16.33      5.72 o 
  10   7   4       75.20       59.09      9.46 o 
 -11   8   4        2.54        0.82      8.49 o 
 -10   8   4        0.47        1.65      9.13 o 
  -9   8   4        0.64        0.10      6.33 o 
  -8   8   4        0.04       -4.24      3.76 o 
  -7   8   4       32.06       36.14      6.70 o 
  -6   8   4       53.52       54.69      5.46 o 
  -5   8   4     1144.46     1191.75     24.93 o 
  -4   8   4       16.89       17.49      3.11 o 
  -3   8   4      315.45      321.19      7.81 o 
  -2   8   4      326.84      323.51      7.64 o 
  -1   8   4      317.62      321.72      7.41 o 
   0   8   4      950.58      956.82     15.27 o 
   1   8   4      205.71      188.27      8.76 o 
   2   8   4      455.17      427.37      9.76 o 
   3   8   4      139.04      137.80      5.65 o 
   4   8   4      284.17      290.80     19.72 o 
   5   8   4       31.70       33.37      4.97 o 
   6   8   4       78.95       94.43     10.20 o 
   7   8   4        0.11       -5.13      3.98 o 
   8   8   4       23.38       26.35      6.06 o 
   9   8   4       74.31       93.34      8.61 o 
  10   8   4      125.31      129.82     12.45 o 
 -10   9   4       13.99       12.24     19.26 o 
  -9   9   4        0.02        9.77      7.39 o 
  -8   9   4       90.26      102.88      9.05 o 
  -7   9   4       35.19       47.49      6.49 o 
  -6   9   4       57.84       67.56      6.08 o 
  -5   9   4      217.51      228.79      8.25 o 
  -4   9   4       35.27       29.76      4.17 o 
  -3   9   4      294.03      314.68      9.01 o 
  -2   9   4        4.65        2.58      2.62 o 
  -1   9   4       10.92        6.67      2.63 o 
   0   9   4      205.66      195.36      6.87 o 
   1   9   4      137.88      148.88      6.09 o 
   2   9   4      195.87      170.05      6.49 o 
   3   9   4        3.69        1.65      4.54 o 
   4   9   4       10.97       12.59      4.11 o 
   5   9   4      128.74      113.46      8.75 o 
   6   9   4       20.02       13.03      4.70 o 
   7   9   4       97.00      124.77      8.60 o 
   8   9   4      112.15      136.64     10.38 o 
   9   9   4        4.21        1.98      5.49 o 
  10   9   4       30.51       41.75      9.06 o 
 -10  10   4        0.00        2.81      8.51 o 
  -9  10   4        1.87        5.61      7.75 o 
  -8  10   4        0.91        0.00      5.21 o 
  -7  10   4      106.10      106.60      7.50 o 
  -6  10   4        3.39        2.51      4.00 o 
  -5  10   4      420.23      419.00     11.39 o 
  -4  10   4       21.75       19.12      4.26 o 
  -3  10   4        4.05        0.69      4.21 o 
  -2  10   4     1338.26     1234.41     21.38 o 
  -1  10   4        2.74        4.59      3.65 o 
   0  10   4      318.12      376.19      9.97 o 
   1  10   4      347.83      303.42      8.97 o 
   2  10   4       70.36       55.32      5.42 o 
   3  10   4       47.41       46.33      5.57 o 
   4  10   4        2.98        5.15      4.29 o 
   5  10   4      347.06      368.11     15.92 o 
   6  10   4       53.40       34.49      5.95 o 
   7  10   4        3.38        3.73      4.95 o 
   8  10   4        4.10       10.48      6.44 o 
   9  10   4        2.52       -1.72      5.53 o 
  -9  11   4       26.50       33.02      9.99 o 
  -8  11   4       32.16       25.85     15.07 o 
  -7  11   4       13.48        6.36      4.84 o 
  -6  11   4       23.32       31.38      5.35 o 
  -5  11   4      327.97      334.12     14.20 o 
  -4  11   4      195.12      202.45      8.11 o 
  -3  11   4      213.84      214.79      8.20 o 
  -2  11   4       12.73       12.68      4.32 o 
  -1  11   4      151.90      154.52      7.76 o 
   0  11   4        1.45        2.37      3.49 o 
   1  11   4      202.95      188.47      7.49 o 
   2  11   4       56.68       74.66      5.39 o 
   3  11   4      140.84      118.65      8.20 o 
   4  11   4       15.22       10.12      4.84 o 
   5  11   4       33.06       19.67      5.39 o 
   6  11   4      112.15      114.10      8.63 o 
   7  11   4        9.09       -5.02      4.84 o 
   8  11   4      172.98      193.91     13.24 o 
   9  11   4        1.71       -4.83      5.87 o 
  -9  12   4        2.63        1.75      8.51 o 
  -8  12   4       13.68       34.02     15.68 o 
  -7  12   4        3.81        3.69      5.67 o 
  -6  12   4       50.10       49.93      7.07 o 
  -5  12   4      135.55      101.14      6.49 o 
  -4  12   4      132.57      108.22      7.22 o 
  -3  12   4        0.39       -1.87      3.77 o 
  -2  12   4      477.75      464.19     13.53 o 
  -1  12   4      100.48      124.91      9.18 o 
   0  12   4        1.18       -2.83      3.68 o 
   1  12   4       16.03       17.59      4.57 o 
   2  12   4       12.15       17.68      4.94 o 
   3  12   4       19.09       10.47      6.71 o 
   4  12   4      409.81      445.60     14.64 o 
   5  12   4      188.00      196.42     10.45 o 
   6  12   4       60.08       62.61     17.04 o 
   7  12   4        0.02        1.41      5.36 o 
   8  12   4        1.44       -5.13     10.86 o 
  -8  13   4       20.69       -0.67      6.13 o 
  -7  13   4       26.79       20.68      6.92 o 
  -6  13   4      119.05      123.53      9.29 o 
  -5  13   4       13.11       13.09      4.80 o 
  -4  13   4       11.36        0.66      4.19 o 
  -3  13   4      143.23      139.98      8.15 o 
  -2  13   4       23.27       12.35      4.39 o 
  -1  13   4       21.59       18.63      4.50 o 
   0  13   4       37.05       41.20      5.41 o 
   1  13   4      141.52      119.23     12.89 o 
   2  13   4       58.70       62.98     10.27 o 
   3  13   4       12.80       -3.18      5.46 o 
   4  13   4       36.03       44.09      6.77 o 
   5  13   4       15.53       24.95      6.74 o 
   6  13   4        1.35        3.34      6.88 o 
   7  13   4       84.06       78.03      8.97 o 
   8  13   4       45.05       44.28      8.11 o 
  -7  14   4       10.50       21.58      7.88 o 
  -6  14   4        4.09       -0.62      8.11 o 
  -5  14   4        0.78        1.98      4.46 o 
  -4  14   4       20.80       19.50      5.04 o 
  -3  14   4       28.11       48.58      8.67 o 
  -2  14   4      120.80      155.64      8.67 o 
  -1  14   4        0.02        0.71      3.89 o 
   0  14   4        0.71        6.57      4.99 o 
   1  14   4        1.87        1.75      5.24 o 
   2  14   4        0.04       -4.33      5.09 o 
   3  14   4       98.43       83.27     12.95 o 
   4  14   4      126.94      130.90     14.27 o 
   5  14   4        2.74        9.83      6.71 o 
   6  14   4       24.60       19.63      6.38 o 
   7  14   4        0.01        4.65      6.26 o 
  -6  15   4       26.39       24.58      9.66 o 
  -5  15   4       12.95       15.78      6.04 o 
  -4  15   4        0.70        1.88      4.62 o 
  -3  15   4        7.59        9.03      7.92 o 
  -2  15   4        0.31        5.94      4.90 o 
  -1  15   4        0.14       -0.23      4.56 o 
   0  15   4       20.62       22.45      5.40 o 
   1  15   4        0.47       -3.85      5.38 o 
   2  15   4        4.37        4.69      5.79 o 
   3  15   4       24.35       17.43      7.19 o 
   4  15   4        1.97        3.31      8.54 o 
   5  15   4      103.47      112.21     11.42 o 
   6  15   4        0.08      -12.21      8.14 o 
  -5  16   4       18.07       22.03      9.21 o 
  -4  16   4        6.91        9.76      5.12 o 
  -3  16   4       12.69       19.53      5.45 o 
  -2  16   4        3.18       -0.63      4.51 o 
  -1  16   4        6.69        9.06      7.31 o 
   0  16   4        7.49       23.40      8.40 o 
   1  16   4        1.04        3.84      5.92 o 
   2  16   4       36.24       34.95      8.27 o 
   3  16   4       33.99       42.49      8.62 o 
   4  16   4        8.99       21.78      7.87 o 
  -3  17   4        0.03       -1.63      4.99 o 
  -2  17   4        8.57       16.65      7.23 o 
  -1  17   4        0.31       -2.05      4.60 o 
   0  17   4       21.12       38.56      7.96 o 
   1  17   4        0.63        1.43      6.60 o 
   2  17   4       10.52        0.86      6.61 o 
   3  17   4       12.92       27.11      8.32 o 
 -12   1   5        9.50       -9.37     11.17 o 
 -11   1   5       28.34       37.74     12.10 o 
 -10   1   5        1.38       -8.34      5.56 o 
  -9   1   5      271.22      285.69     13.65 o 
  -8   1   5        3.62       -4.75      4.59 o 
  -7   1   5       57.47       66.06      6.75 o 
  -6   1   5        1.08        2.55      2.80 o 
  -5   1   5       95.43       73.65      5.74 o 
  -4   1   5      614.70      716.35     17.66 o 
  -3   1   5      332.54      361.90     10.88 o 
  -2   1   5        9.61        9.65      2.17 o 
  -1   1   5       93.13       67.52      3.81 o 
   0   1   5     2603.50     3300.98     47.59 o 
   1   1   5    18466.71    21083.03    360.58 o 
   2   1   5     1987.10     2131.64     31.08 o 
   3   1   5      236.54      190.88      4.46 o 
   4   1   5      130.90      125.55      3.90 o 
   5   1   5       61.20       37.32      3.50 o 
   6   1   5       26.94       36.87      3.78 o 
   7   1   5       42.14       29.95      6.40 o 
   8   1   5      276.34      266.47     12.89 o 
   9   1   5       13.51       11.61      5.15 o 
  10   1   5        0.08       -3.25      5.10 o 
  11   1   5        2.59        6.60      6.04 o 
 -12   2   5       11.76       12.41     12.39 o 
 -11   2   5        0.21       -8.59      5.73 o 
 -10   2   5        1.13        0.85      6.05 o 
  -9   2   5      493.35      547.14     22.46 o 
  -8   2   5       19.14        4.34      6.81 o 
  -7   2   5      211.75      214.68     10.41 o 
  -6   2   5      122.54      124.52      6.02 o 
  -5   2   5      147.24      146.94      6.85 o 
  -4   2   5      397.30      363.75      8.96 o 
  -3   2   5     3057.59     3183.31     50.39 o 
  -2   2   5     1906.19     2016.28     47.35 o 
  -1   2   5     1428.25     1397.26     37.30 o 
   0   2   5     3802.05     4492.44     56.04 o 
   1   2   5     5696.64     6243.20     99.30 o 
   2   2   5      708.58      720.16     12.62 o 
   3   2   5      575.73      545.35     10.83 o 
   4   2   5      563.08      555.74     11.18 o 
   5   2   5      100.83       67.71      4.26 o 
   6   2   5        0.18       -0.06      3.16 o 
   7   2   5        2.86       -5.37      3.58 o 
   8   2   5        4.15       -0.63      4.38 o 
   9   2   5       60.35       56.83      7.58 o 
  10   2   5       21.42       12.90      6.27 o 
  11   2   5       73.87       76.18     10.58 o 
 -12   3   5       30.68       45.20      9.80 o 
 -11   3   5      148.19      153.43     12.37 o 
 -10   3   5       22.00       30.68      7.41 o 
  -9   3   5      506.42      575.25     19.43 o 
  -8   3   5        0.54       -5.81      3.87 o 
  -7   3   5      170.16      161.87      9.20 o 
  -6   3   5        5.25        4.63      2.93 o 
  -5   3   5       96.10       85.22      5.56 o 
  -4   3   5      827.34      727.95     15.93 o 
  -3   3   5      925.82     1021.45     16.76 o 
  -2   3   5       81.88      104.02      7.16 o 
  -1   3   5       82.96       90.22      3.89 o 
   0   3   5      194.16      188.45      4.86 o 
   1   3   5    16272.01    16650.37    201.37 o 
   2   3   5      757.95      716.47     12.79 o 
   3   3   5     4066.51     3994.65     56.36 o 
   4   3   5      156.62      141.02      5.45 o 
   5   3   5        8.59        9.55      2.80 o 
   6   3   5       42.70       30.50      4.46 o 
   7   3   5      528.60      545.91     13.02 o 
   8   3   5      422.41      434.80     13.95 o 
   9   3   5       68.59       71.58      7.94 o 
  10   3   5        2.83        2.09      7.43 o 
  11   3   5        4.99        6.01      7.46 o 
 -12   4   5       11.65        8.57      9.20 o 
 -11   4   5        2.12       -1.37      7.26 o 
 -10   4   5        0.10        1.07      7.36 o 
  -9   4   5      247.95      254.13     13.33 o 
  -8   4   5      146.99      137.42      9.53 o 
  -7   4   5       11.38        8.61      4.40 o 
  -6   4   5      234.20      199.61      7.84 o 
  -5   4   5       35.38       33.54      3.12 o 
  -4   4   5      741.86      758.06     13.37 o 
  -3   4   5     1101.92     1100.83     18.58 o 
  -2   4   5        0.42        4.64      1.78 o 
  -1   4   5     1881.20     1995.11     26.50 o 
   0   4   5      258.50      334.69      8.38 o 
   1   4   5     1151.13     1134.55     17.68 o 
   2   4   5       89.64      109.20      7.74 o 
   3   4   5     1601.36     1511.98     23.89 o 
   4   4   5     1647.80     1759.13     27.63 o 
   5   4   5      155.74      147.48      6.09 o 
   6   4   5       14.98       22.17      3.82 o 
   7   4   5       69.56       85.66      6.02 o 
   8   4   5        4.43        0.33      5.15 o 
   9   4   5       98.77       86.26      9.61 o 
  10   4   5       22.39       30.83      8.25 o 
  11   4   5       28.22       47.39     11.97 o 
 -11   5   5      142.82      176.66     43.33 o 
 -10   5   5       12.33        7.23      7.90 o 
  -9   5   5      371.94      367.74     18.29 o 
  -8   5   5        7.59       -0.02      4.48 o 
  -7   5   5       17.84       15.28      5.69 o 
  -6   5   5        4.97        1.60      3.25 o 
  -5   5   5      505.39      422.29      9.58 o 
  -4   5   5      294.63      274.70      7.22 o 
  -3   5   5      105.43      111.34      4.54 o 
  -2   5   5       21.33       20.28      2.39 o 
  -1   5   5      374.43      394.82      7.61 o 
   0   5   5      365.47      325.05      6.71 o 
   1   5   5     2699.82     2570.55     33.51 o 
   2   5   5      546.96      641.47     12.26 o 
   3   5   5      859.28      801.23     14.71 o 
   4   5   5        0.44       -1.91      2.43 o 
   5   5   5      156.35      149.54      6.34 o 
   6   5   5      121.54      145.89      6.73 o 
   7   5   5     1678.86     1758.45     33.78 o 
   8   5   5      138.05      123.34     10.12 o 
   9   5   5      177.08      159.71     11.80 o 
  10   5   5       11.87       27.69      8.42 o 
  11   5   5        0.31        0.68     10.04 o 
 -11   6   5        0.08       -0.26      8.28 o 
 -10   6   5        1.01       -0.59      8.32 o 
  -9   6   5      158.20      154.20     28.89 o 
  -8   6   5        8.75       13.55      9.56 o 
  -7   6   5       31.78       30.15      4.74 o 
  -6   6   5      100.53      102.64      6.53 o 
  -5   6   5      388.23      411.44      9.01 o 
  -4   6   5       89.03       87.61      4.87 o 
  -3   6   5       60.00       52.62      3.34 o 
  -2   6   5      506.69      481.48      9.12 o 
  -1   6   5     4695.20     4617.99     58.34 o 
   0   6   5        9.71        7.11      2.64 o 
   1   6   5       21.33       23.41      2.44 o 
   2   6   5        0.22        1.07      1.80 o 
   3   6   5      159.05      144.87      5.75 o 
   4   6   5      512.17      591.17     12.50 o 
   5   6   5        0.38       -0.85      3.54 o 
   6   6   5       46.15       51.75      5.72 o 
   7   6   5       50.47       45.40      6.11 o 
   8   6   5        0.30        3.26      5.63 o 
   9   6   5       47.47       53.20      8.91 o 
  10   6   5      203.21      254.65     28.92 o 
  11   6   5        0.40       14.71      9.43 o 
 -11   7   5       47.79       54.11     11.08 o 
 -10   7   5        2.97       11.75      7.84 o 
  -9   7   5      199.12      161.59     27.33 o 
  -8   7   5        0.20       -4.49      5.33 o 
  -7   7   5        3.83        3.74      4.04 o 
  -6   7   5       28.97       35.92      4.25 o 
  -5   7   5       66.45       80.01      4.78 o 
  -4   7   5      324.28      311.06      7.79 o 
  -3   7   5      175.46      153.79      5.33 o 
  -2   7   5      114.46      111.37      4.82 o 
  -1   7   5       93.44       80.00      4.24 o 
   0   7   5      848.51      996.53     15.37 o 
   1   7   5      771.32      801.44     12.92 o 
   2   7   5       16.57       13.01      2.18 o 
   3   7   5      216.81      223.79      8.47 o 
   4   7   5        2.24        1.92      3.38 o 
   5   7   5       16.19        5.12      3.82 o 
   6   7   5      135.63      140.31      7.98 o 
   7   7   5      203.38      227.02     11.52 o 
   8   7   5       25.24       17.76      5.33 o 
   9   7   5      320.30      376.02     14.55 o 
  10   7   5       22.31       39.20     10.74 o 
 -10   8   5        0.46       -5.11      7.00 o 
  -9   8   5        9.22       13.99      6.03 o 
  -8   8   5        0.27        0.37      5.07 o 
  -7   8   5       95.71       90.64      6.74 o 
  -6   8   5        2.72       -1.63      3.54 o 
  -5   8   5      651.79      678.27     21.82 o 
  -4   8   5        0.08        0.01      3.16 o 
  -3   8   5        4.11        5.96      2.71 o 
  -2   8   5      129.74      124.40      5.03 o 
  -1   8   5       70.58       76.13      4.05 o 
   0   8   5       94.34      108.79      4.46 o 
   1   8   5       24.12       35.49      3.58 o 
   2   8   5       41.17       54.18      5.10 o 
   3   8   5      946.43      934.46     20.06 o 
   4   8   5      238.42      227.49      9.43 o 
   5   8   5      115.77      109.24      7.25 o 
   6   8   5       57.92       59.12      6.33 o 
   7   8   5       52.96       57.67      9.89 o 
   8   8   5       21.58       31.38      6.32 o 
   9   8   5        3.16        9.63      7.09 o 
  10   8   5      105.34      134.24     12.88 o 
 -10   9   5        2.85        4.54      8.36 o 
  -9   9   5        0.52       -9.89      6.59 o 
  -8   9   5        0.02       -6.84      4.83 o 
  -7   9   5      182.50      190.53      9.28 o 
  -6   9   5       77.41       68.69      6.31 o 
  -5   9   5       60.57       63.72      5.15 o 
  -4   9   5       34.21       38.70      5.80 o 
  -3   9   5      288.39      272.20      8.55 o 
  -2   9   5       77.60       62.09      5.52 o 
  -1   9   5      287.15      295.08      7.77 o 
   0   9   5     1623.77     1590.92     25.77 o 
   1   9   5        7.67       22.29      3.53 o 
   2   9   5       79.84       86.02      4.97 o 
   3   9   5        0.14        0.22      3.53 o 
   4   9   5        3.35        6.51      4.05 o 
   5   9   5      199.67      179.09      9.93 o 
   6   9   5       93.22       97.76      7.57 o 
   7   9   5      196.34      175.77     10.03 o 
   8   9   5        9.05        5.64      5.49 o 
   9   9   5       90.14      124.70      9.96 o 
  10   9   5        0.06        1.27      7.70 o 
 -10  10   5        2.17        2.55      8.79 o 
  -9  10   5       11.86       15.61     10.73 o 
  -8  10   5       33.12       26.41      6.65 o 
  -7  10   5       51.46       57.84      6.37 o 
  -6  10   5      117.31      129.68      7.88 o 
  -5  10   5      137.41      172.98      8.55 o 
  -4  10   5      567.69      605.35     15.32 o 
  -3  10   5      397.83      415.90     11.99 o 
  -2  10   5      199.87      165.70      6.94 o 
  -1  10   5        8.59        7.61      3.65 o 
   0  10   5      309.23      249.52      8.36 o 
   1  10   5     1196.65     1333.67     22.93 o 
   2  10   5      101.17       89.76      6.65 o 
   3  10   5      452.87      443.92     13.53 o 
   4  10   5      784.97      785.21     19.33 o 
   5  10   5      150.00      189.43      9.74 o 
   6  10   5       30.48       40.67      6.65 o 
   7  10   5       18.32       16.02      6.83 o 
   8  10   5      132.91      118.80      9.51 o 
   9  10   5        5.57       13.30      6.31 o 
  -9  11   5       18.20       17.50      8.85 o 
  -8  11   5       11.80       32.06      9.37 o 
  -7  11   5       20.24        6.97      4.77 o 
  -6  11   5       85.26       77.64      6.76 o 
  -5  11   5        2.20       -1.53      3.87 o 
  -4  11   5      162.39      181.40     10.69 o 
  -3  11   5      138.03      145.36      7.84 o 
  -2  11   5      587.41      569.73     14.88 o 
  -1  11   5       51.79       56.76      5.64 o 
   0  11   5        8.93        8.47      3.73 o 
   1  11   5       56.61       40.87      4.52 o 
   2  11   5       72.11       81.56      8.59 o 
   3  11   5       56.09       64.04      6.63 o 
   4  11   5      315.72      392.01     15.33 o 
   5  11   5      142.36      136.84      8.93 o 
   6  11   5      107.43      135.40      9.25 o 
   7  11   5      440.92      436.15     24.24 o 
   8  11   5       58.11       64.88      8.10 o 
   9  11   5       19.05       10.68      6.44 o 
  -9  12   5       29.60       13.08      9.25 o 
  -8  12   5       12.13        6.33      7.16 o 
  -7  12   5      129.21      157.09     13.21 o 
  -6  12   5        3.73       15.45      6.59 o 
  -5  12   5        0.79       -0.01      3.71 o 
  -4  12   5       90.33       95.08      6.97 o 
  -3  12   5       24.15       20.14      6.71 o 
  -2  12   5      148.26      161.74     10.20 o 
  -1  12   5      144.30      163.64      9.96 o 
   0  12   5      524.44      545.28     14.85 o 
   1  12   5      434.86      482.67     13.79 o 
   2  12   5       62.46       65.16      6.79 o 
   3  12   5       30.54       28.24      5.78 o 
   4  12   5      465.49      449.88     14.99 o 
   5  12   5      131.09      144.54      9.60 o 
   6  12   5        5.16        5.20      5.43 o 
   7  12   5       23.28       26.11      7.13 o 
   8  12   5        9.76       -1.90      5.98 o 
  -8  13   5       25.99       13.89     15.90 o 
  -7  13   5       14.75        1.06     10.06 o 
  -6  13   5       56.13       51.69      7.29 o 
  -5  13   5       13.63        4.69      4.86 o 
  -4  13   5       72.35       73.55      6.68 o 
  -3  13   5       42.30       59.19      8.29 o 
  -2  13   5       22.02       30.67      5.15 o 
  -1  13   5       16.23       14.44      4.54 o 
   0  13   5      146.63      154.99     10.99 o 
   1  13   5       28.92       21.79      5.96 o 
   2  13   5       18.31       24.07      6.22 o 
   3  13   5       32.61       19.66      6.99 o 
   4  13   5      109.72      146.97      9.85 o 
   5  13   5        1.99       -1.16      5.39 o 
   6  13   5        0.68        9.00      5.91 o 
   7  13   5       80.84       68.59      8.59 o 
  -7  14   5       21.60       10.00     10.20 o 
  -6  14   5        5.23        6.13      5.42 o 
  -5  14   5        4.50        2.56      5.77 o 
  -4  14   5       20.40       20.97      5.28 o 
  -3  14   5       72.99       72.00      6.84 o 
  -2  14   5        8.55        8.77      4.45 o 
  -1  14   5        6.46       -4.00      5.64 o 
   0  14   5       52.35       70.53      6.62 o 
   1  14   5       45.85       50.17     10.54 o 
   2  14   5      115.90      117.05     10.19 o 
   3  14   5       57.41       52.06     10.11 o 
   4  14   5       49.16       41.90      8.69 o 
   5  14   5       29.21       21.54      7.06 o 
   6  14   5        2.94        6.51      5.94 o 
  -6  15   5       65.63       68.33     10.98 o 
  -5  15   5        0.02        5.14      6.25 o 
  -4  15   5        6.91       14.38      5.37 o 
  -3  15   5        0.32        9.59      4.79 o 
  -2  15   5       22.43       14.88      4.99 o 
  -1  15   5       74.45      101.59      9.10 o 
   0  15   5       34.29       36.51      7.25 o 
   1  15   5        0.21        1.05      5.22 o 
   2  15   5       17.02       24.47      7.21 o 
   3  15   5       42.82       42.51      8.82 o 
   4  15   5      116.21      118.17     11.52 o 
   5  15   5        3.10       -6.05      8.85 o 
  -5  16   5        0.55       10.29      6.21 o 
  -4  16   5        5.68       20.40      7.57 o 
  -3  16   5        7.66        7.25      5.21 o 
  -2  16   5        1.21        0.62      4.62 o 
  -1  16   5        3.19        6.31      6.47 o 
   0  16   5        7.33       -3.44      7.42 o 
   1  16   5       25.34       32.72      7.51 o 
   2  16   5        0.37        6.55      6.69 o 
   3  16   5        0.56        3.12      6.35 o 
   4  16   5        1.60        3.58      7.67 o 
  -3  17   5        3.84        4.80      5.39 o 
  -2  17   5       24.52       27.54      6.39 o 
  -1  17   5        2.82        2.47      6.43 o 
   0  17   5        4.11        3.13      9.41 o 
   1  17   5        1.45       22.51      7.30 o 
   2  17   5        0.68        0.53      6.82 o 
 -12   0   6       10.17        7.58     15.86 o 
 -11   0   6       55.63       42.84     17.56 o 
 -10   0   6      210.37      188.47     23.44 o 
  -9   0   6       12.81        2.48      9.56 o 
  -8   0   6      597.43      539.16     32.36 o 
  -7   0   6       75.49       42.55     10.83 o 
  -6   0   6       23.24       21.31      7.86 o 
  -5   0   6     2229.80     2297.17     82.13 o 
  -4   0   6      477.84      574.13     27.68 o 
  -3   0   6     8281.41     8775.18    277.12 o 
  -2   0   6     6535.46     8079.34    255.45 o 
  -1   0   6        0.59       -1.36      5.17 o 
   0   0   6       67.11       99.91      6.56 o 
   1   0   6        0.13        7.20      2.58 o 
   2   0   6      897.60     1008.25     20.80 o 
   3   0   6       75.02       95.46      4.93 o 
   4   0   6     2159.92     1973.33     38.02 o 
   5   0   6      607.26      605.90     15.26 o 
   6   0   6      137.83      126.91     14.16 o 
   7   0   6      292.45      312.47     42.06 o 
   8   0   6       53.71       71.44     10.00 o 
   9   0   6      117.82      162.31     24.04 o 
  10   0   6      834.80      893.54     38.94 o 
  11   0   6        6.01       22.29     10.33 o 
 -12   1   6       77.03       83.80     15.82 o 
 -11   1   6       30.11       23.04     11.06 o 
 -10   1   6       37.71       30.15     10.05 o 
  -9   1   6       12.74        2.53      5.78 o 
  -8   1   6      105.09      115.23      9.30 o 
  -7   1   6        0.08       -1.88      4.06 o 
  -6   1   6      833.56      798.58     20.82 o 
  -5   1   6     3097.59     3112.32     60.43 o 
  -4   1   6        7.12        6.85      3.28 o 
  -3   1   6       30.32       15.48      3.56 o 
  -2   1   6     2533.39     2835.95     53.18 o 
  -1   1   6        8.85        3.12      2.06 o 
   0   1   6     1932.70     2224.15     36.53 o 
   1   1   6     5238.15     6684.74     91.16 o 
   2   1   6      497.25      561.03     12.13 o 
   3   1   6       54.68       56.04      2.72 o 
   4   1   6      302.13      269.48      6.07 o 
   5   1   6      356.29      357.01      9.79 o 
   6   1   6       26.50       42.72      5.25 o 
   7   1   6     2251.16     2155.64     41.18 o 
   8   1   6       90.73      108.40      7.98 o 
   9   1   6       16.80       31.39      6.14 o 
  10   1   6       88.87      100.24      9.09 o 
  11   1   6        0.08       -3.74      5.59 o 
 -12   2   6        6.46        4.25     11.81 o 
 -11   2   6       56.89       67.45     12.89 o 
 -10   2   6      185.53      205.16     14.68 o 
  -9   2   6       15.72        9.96      5.22 o 
  -8   2   6       24.17       18.83      5.75 o 
  -7   2   6       27.93       27.21      5.58 o 
  -6   2   6        8.55       10.27      4.20 o 
  -5   2   6      567.90      509.90     11.81 o 
  -4   2   6      995.13      855.87     16.71 o 
  -3   2   6     9105.60     9598.53    146.35 o 
  -2   2   6     2530.25     2842.36     40.41 o 
  -1   2   6     1175.32     1421.75     30.79 o 
   0   2   6        1.16        2.53      2.17 o 
   1   2   6     2991.97     3459.83     64.24 o 
   2   2   6     1898.42     2082.57     31.45 o 
   3   2   6      343.73      347.54      8.27 o 
   4   2   6     2691.85     2542.67     37.98 o 
   5   2   6      106.60      110.92      5.36 o 
   6   2   6       65.13       63.95      5.43 o 
   7   2   6      317.82      314.34     11.82 o 
   8   2   6       20.75       22.47      7.56 o 
   9   2   6      205.57      236.29     11.51 o 
  10   2   6      612.57      688.92     20.25 o 
  11   2   6        0.90       10.06      7.69 o 
 -12   3   6        0.03        5.84      7.77 o 
 -11   3   6        1.24       -4.29      6.08 o 
 -10   3   6       10.06        4.28      6.24 o 
  -9   3   6       41.30       38.08      6.94 o 
  -8   3   6       12.99       15.94      5.73 o 
  -7   3   6      327.49      312.79     12.60 o 
  -6   3   6      973.17      949.45     29.68 o 
  -5   3   6     1104.13     1023.09     19.83 o 
  -4   3   6     1044.24     1076.89     20.20 o 
  -3   3   6       38.50       44.37      2.78 o 
  -2   3   6        0.86        0.70      1.76 o 
  -1   3   6     9038.46    10328.21    133.86 o 
   0   3   6     1725.74     1662.75     22.74 o 
   1   3   6     6895.22     7661.50    104.20 o 
   2   3   6       29.37       43.63      3.37 o 
   3   3   6      474.48      444.28      9.80 o 
   4   3   6      290.49      267.58      7.73 o 
   5   3   6      648.21      611.06     12.95 o 
   6   3   6      541.08      550.12     12.71 o 
   7   3   6     1622.04     1639.14     37.43 o 
   8   3   6        0.82        0.60      4.42 o 
   9   3   6        0.46       -0.61      4.68 o 
  10   3   6       69.41       64.03      9.64 o 
  11   3   6        0.82        3.07      7.62 o 
 -11   4   6       40.07       36.43      8.53 o 
 -10   4   6       15.00       11.85      7.92 o 
  -9   4   6      197.53      179.80     11.36 o 
  -8   4   6      340.09      317.67     13.55 o 
  -7   4   6       17.40       22.05      5.11 o 
  -6   4   6       77.49       74.25      5.32 o 
  -5   4   6       46.00       40.21      4.15 o 
  -4   4   6     1946.76     2076.73     30.93 o 
  -3   4   6     1410.22     1475.46     22.77 o 
  -2   4   6        3.05       -0.74      1.79 o 
  -1   4   6      769.50      829.31     12.90 o 
   0   4   6        3.52        7.45      1.92 o 
   1   4   6      186.59      138.37      5.20 o 
   2   4   6     5167.77     5275.15     73.38 o 
   3   4   6       50.80       64.27      4.15 o 
   4   4   6     1635.22     1542.77     25.18 o 
   5   4   6      102.96      101.53      5.89 o 
   6   4   6      376.43      390.77     10.64 o 
   7   4   6      461.71      437.28     12.08 o 
   8   4   6       36.14       24.51      6.62 o 
   9   4   6       76.12       72.68      9.33 o 
  10   4   6      210.49      249.88     18.81 o 
  11   4   6        1.35        7.53      7.82 o 
 -11   5   6        1.39        8.88      8.18 o 
 -10   5   6       16.77        8.28     13.10 o 
  -9   5   6       92.60       94.75      9.27 o 
  -8   5   6        0.25        4.46      6.17 o 
  -7   5   6       58.74       66.90      6.90 o 
  -6   5   6      426.53      385.08     11.27 o 
  -5   5   6       12.46        8.84      3.55 o 
  -4   5   6      381.22      368.64     10.34 o 
  -3   5   6        8.82        5.02      2.53 o 
  -2   5   6        3.10        0.69      1.98 o 
  -1   5   6      215.60      164.88      5.37 o 
   0   5   6      276.31      317.61      6.91 o 
   1   5   6     1500.33     1642.27     22.81 o 
   2   5   6       65.57       76.94      4.42 o 
   3   5   6     1647.19     1579.05     25.42 o 
   4   5   6       63.78       81.77      7.24 o 
   5   5   6     1358.44     1271.64     22.35 o 
   6   5   6       21.18       34.11      7.64 o 
   7   5   6      203.60      240.26     10.47 o 
   8   5   6       20.50       15.11      6.32 o 
   9   5   6        5.50        3.38      7.56 o 
  10   5   6       97.81      115.46     11.87 o 
  11   5   6       51.88       55.15     10.08 o 
 -11   6   6       32.55       42.08     10.08 o 
 -10   6   6        0.34        5.24      6.92 o 
  -9   6   6      122.47      118.44     22.44 o 
  -8   6   6      325.36      336.55     14.21 o 
  -7   6   6        4.37       -0.75      3.99 o 
  -6   6   6      142.26      134.23      7.01 o 
  -5   6   6       31.12       32.08      4.00 o 
  -4   6   6      587.08      616.82     11.31 o 
  -3   6   6       33.91       38.51      3.20 o 
  -2   6   6       31.76       30.35      3.38 o 
  -1   6   6       29.09       28.36      2.85 o 
   0   6   6     1064.77     1104.13     16.63 o 
   1   6   6     2252.48     2319.26     31.09 o 
   2   6   6        0.57       -1.87      1.71 o 
   3   6   6      469.29      465.42     10.76 o 
   4   6   6       55.24       56.37      5.41 o 
   5   6   6      145.42      147.49      7.78 o 
   6   6   6      198.20      191.13      9.31 o 
   7   6   6      153.78      158.61      9.11 o 
   8   6   6        6.17        1.85      4.71 o 
   9   6   6       35.73       30.27      7.94 o 
  10   6   6       26.08       13.36     13.66 o 
 -11   7   6        0.04        5.44      9.10 o 
 -10   7   6       37.03       34.74      9.81 o 
  -9   7   6       38.12       37.13     12.04 o 
  -8   7   6        7.21        8.95      6.72 o 
  -7   7   6      249.40      268.14     12.11 o 
  -6   7   6      494.87      474.96     11.71 o 
  -5   7   6      191.81      197.46      7.45 o 
  -4   7   6        1.79       -1.04      2.55 o 
  -3   7   6      110.58      116.08      4.92 o 
  -2   7   6       95.75       93.80      4.38 o 
  -1   7   6      618.52      730.99     12.59 o 
   0   7   6       12.57       27.18      2.86 o 
   1   7   6      204.12      228.55      7.13 o 
   2   7   6      242.15      229.83      6.13 o 
   3   7   6     1141.68     1146.73     23.05 o 
   4   7   6      445.94      423.61     12.58 o 
   5   7   6       90.40       63.93      6.13 o 
   6   7   6        1.93       -0.21      3.98 o 
   7   7   6      208.67      220.52     10.56 o 
   8   7   6       23.58       32.68      7.90 o 
   9   7   6        6.78       12.04      8.90 o 
  10   7   6       40.24       50.99      9.38 o 
 -10   8   6        2.15        1.59      7.89 o 
  -9   8   6       38.00       38.18      7.46 o 
  -8   8   6      159.74      149.52     18.30 o 
  -7   8   6       64.86       81.61      7.72 o 
  -6   8   6       59.38       70.01      8.51 o 
  -5   8   6       99.52       94.01      5.75 o 
  -4   8   6      415.70      401.75     10.18 o 
  -3   8   6        0.05       -0.62      2.62 o 
  -2   8   6      385.21      378.04      8.75 o 
  -1   8   6       22.21       13.69      2.90 o 
   0   8   6      726.69      733.18     12.84 o 
   1   8   6     1311.04     1273.93     21.36 o 
   2   8   6     1583.30     1583.78     42.78 o 
   3   8   6      331.98      346.43     11.32 o 
   4   8   6       36.41       31.76      5.01 o 
   5   8   6      116.65       99.21      7.36 o 
   6   8   6       11.66       12.00      4.97 o 
   7   8   6       71.50       68.08      7.06 o 
   8   8   6       46.71       69.36      7.72 o 
   9   8   6       15.95       15.99      7.91 o 
  10   8   6      228.75      239.70     17.90 o 
 -10   9   6       43.37       36.48     10.19 o 
  -9   9   6        8.60       24.65      6.76 o 
  -8   9   6        1.66       -2.01      4.98 o 
  -7   9   6      197.97      201.66     16.53 o 
  -6   9   6        4.57       -2.42      4.95 o 
  -5   9   6      110.41      104.54      6.92 o 
  -4   9   6       10.89        7.50      3.55 o 
  -3   9   6       87.83       83.88      5.29 o 
  -2   9   6       65.98       57.91      4.29 o 
  -1   9   6     1169.85     1164.89     19.45 o 
   0   9   6        9.94       10.84      3.42 o 
   1   9   6      961.83      971.02     17.88 o 
   2   9   6      174.48      186.79     13.42 o 
   3   9   6      299.89      278.29     10.59 o 
   4   9   6      496.74      486.45     16.30 o 
   5   9   6       74.81       63.94     10.25 o 
   6   9   6        5.23        0.89      4.64 o 
   7   9   6      339.79      344.64     13.47 o 
   8   9   6      194.29      201.21     11.40 o 
   9   9   6        2.06        0.76      7.24 o 
 -10  10   6       14.04       20.46     10.23 o 
  -9  10   6        2.43       12.49     18.87 o 
  -8  10   6       13.59        8.63      5.60 o 
  -7  10   6       34.49       41.03      5.97 o 
  -6  10   6      147.38      129.39     10.06 o 
  -5  10   6       42.46       27.24      4.89 o 
  -4  10   6      219.58      224.46      8.48 o 
  -3  10   6      441.16      405.01     10.92 o 
  -2  10   6       22.40       17.18      4.02 o 
  -1  10   6      214.00      214.44      8.30 o 
   0  10   6      146.41      156.61      6.88 o 
   1  10   6      563.26      532.82     15.83 o 
   2  10   6      179.28      179.92     10.34 o 
   3  10   6      185.32      189.89      9.31 o 
   4  10   6       82.39       78.48      7.11 o 
   5  10   6      258.67      295.45     12.16 o 
   6  10   6        9.30        3.97      5.07 o 
   7  10   6      237.88      218.36     11.51 o 
   8  10   6        0.17        0.12      5.48 o 
   9  10   6        1.81       -2.17      5.93 o 
  -9  11   6       25.84       31.66     10.44 o 
  -8  11   6        6.18        4.96      5.64 o 
  -7  11   6       20.15       19.89      5.28 o 
  -6  11   6       47.15       38.02      5.87 o 
  -5  11   6       14.55       13.90      4.74 o 
  -4  11   6      310.06      307.36     10.04 o 
  -3  11   6      545.62      579.56     16.04 o 
  -2  11   6      781.11      793.04     18.45 o 
  -1  11   6      125.13      123.26     14.46 o 
   0  11   6      276.18      282.10      9.38 o 
   1  11   6        9.12        2.72      4.08 o 
   2  11   6       40.44       27.75      5.35 o 
   3  11   6      247.41      251.62     15.06 o 
   4  11   6      204.80      216.22     10.65 o 
   5  11   6       53.10       55.00      7.20 o 
   6  11   6        0.33       -6.44      4.77 o 
   7  11   6        0.31       -0.79      5.44 o 
   8  11   6       18.11       13.15      6.56 o 
  -8  12   6        7.20        6.41     18.30 o 
  -7  12   6       42.83       46.57      6.42 o 
  -6  12   6       45.48       39.89      6.07 o 
  -5  12   6        1.70       -1.25      6.96 o 
  -4  12   6       19.30       33.19      6.99 o 
  -3  12   6      172.14      161.97      8.45 o 
  -2  12   6        0.01       -3.25      4.73 o 
  -1  12   6       27.97       16.72      4.72 o 
   0  12   6      240.80      242.89     10.04 o 
   1  12   6       48.50       26.94      6.33 o 
   2  12   6      425.88      405.83     13.71 o 
   3  12   6      115.00      143.81      9.23 o 
   4  12   6       19.71       31.30      6.36 o 
   5  12   6        3.04       11.24      5.68 o 
   6  12   6      107.04      112.48      9.30 o 
   7  12   6       89.45      102.46     15.14 o 
   8  12   6       65.87       65.96      8.74 o 
  -8  13   6        1.12        4.39     11.15 o 
  -7  13   6       38.71       50.79      7.57 o 
  -6  13   6       86.32       84.39      8.48 o 
  -5  13   6      125.05       98.98      8.61 o 
  -4  13   6       95.28       99.84      8.53 o 
  -3  13   6        6.71        7.97      4.48 o 
  -2  13   6       30.90       38.51      9.52 o 
  -1  13   6       97.84      106.50      7.43 o 
   0  13   6      163.91      161.77     16.99 o 
   1  13   6       28.83       25.07      6.46 o 
   2  13   6        1.46        1.11      5.43 o 
   3  13   6      279.15      306.72     18.28 o 
   4  13   6        0.29       -1.18      6.10 o 
   5  13   6      126.83      129.06     13.73 o 
   6  13   6        0.03       -3.83      5.73 o 
   7  13   6       27.00       27.59      7.34 o 
  -7  14   6       33.41       39.14      9.46 o 
  -6  14   6       36.72       41.44      7.33 o 
  -5  14   6       25.21       24.70      6.41 o 
  -4  14   6       49.88       81.42      8.25 o 
  -3  14   6       76.27       75.23      7.10 o 
  -2  14   6        8.49       12.49      4.80 o 
  -1  14   6       13.43       11.00      4.93 o 
   0  14   6       12.50       10.35      5.67 o 
   1  14   6       33.57       50.33      9.71 o 
   2  14   6      120.88      155.26     18.40 o 
   3  14   6       55.60       38.03      8.28 o 
   4  14   6        4.30        1.30      6.71 o 
   5  14   6       31.85       31.28      7.41 o 
   6  14   6        2.90        4.21      6.36 o 
  -6  15   6       32.50       33.81      7.30 o 
  -5  15   6       35.59       38.40      7.24 o 
  -4  15   6        0.63       -1.90      6.77 o 
  -3  15   6       13.20       16.61      5.45 o 
  -2  15   6       31.10       38.35     10.41 o 
  -1  15   6       13.94       20.39      6.52 o 
   0  15   6        0.36        7.24      5.99 o 
   1  15   6        0.15        4.82      5.60 o 
   2  15   6        0.30       -5.70      5.10 o 
   3  15   6       76.40       82.20     10.40 o 
   4  15   6       33.81       33.67      8.57 o 
   5  15   6        0.84       -3.89     11.08 o 
  -4  16   6        0.03        0.72      5.54 o 
  -3  16   6        3.26        8.53      5.65 o 
  -2  16   6        2.67        5.28      4.92 o 
  -1  16   6       16.39       13.08      6.69 o 
   0  16   6       33.24       29.31      7.45 o 
   1  16   6       16.62       18.21      6.83 o 
   2  16   6        0.04        6.04     11.39 o 
   3  16   6        0.97       -7.98      6.30 o 
   4  16   6       45.65       54.84     10.19 o 
  -2  17   6        2.77       -3.98      7.91 o 
  -1  17   6        8.05        4.95      6.71 o 
   0  17   6       16.74       24.73      7.55 o 
   1  17   6        4.88        4.40      6.35 o 
 -12   1   7        0.05       -8.35     10.31 o 
 -11   1   7        1.12       10.63      9.55 o 
 -10   1   7        0.02       -5.99      8.11 o 
  -9   1   7       71.83       51.64      9.98 o 
  -8   1   7      656.10      637.57     30.69 o 
  -7   1   7       22.57       19.48      5.24 o 
  -6   1   7       41.19       41.88      5.74 o 
  -5   1   7        2.08        3.93      3.93 o 
  -4   1   7       54.06       43.49      6.63 o 
  -3   1   7      441.22      446.32     19.68 o 
  -2   1   7       10.59       14.53      2.23 o 
  -1   1   7     1503.40     1951.73     32.78 o 
   0   1   7       63.97       70.69      5.40 o 
   1   1   7      136.71      195.56      6.09 o 
   2   1   7      301.07      343.06      8.30 o 
   3   1   7      255.28      271.21      6.08 o 
   4   1   7      841.36      820.08     15.31 o 
   5   1   7      368.66      376.16     16.02 o 
   6   1   7      174.30      143.58     12.93 o 
   7   1   7       18.99       18.45      6.87 o 
   8   1   7        5.19        8.86      4.76 o 
   9   1   7        5.59        4.65      5.26 o 
  10   1   7        0.48       -3.58      5.40 o 
  11   1   7        1.18       -0.30      6.20 o 
 -11   2   7       19.54        8.72     12.14 o 
 -10   2   7        2.06       -5.43      5.34 o 
  -9   2   7       39.00       33.32      6.91 o 
  -8   2   7        7.13       13.55      6.22 o 
  -7   2   7        4.50        2.47      4.34 o 
  -6   2   7      543.48      472.59     16.55 o 
  -5   2   7       93.09      120.65      7.69 o 
  -4   2   7     1112.74     1042.53     19.76 o 
  -3   2   7      116.78       98.35      7.77 o 
  -2   2   7       37.06       26.38      2.40 o 
  -1   2   7     1199.46     1423.07     25.06 o 
   0   2   7      217.78      289.29      7.34 o 
   1   2   7      918.98      933.05     16.11 o 
   2   2   7     5067.23     5576.34     69.74 o 
   3   2   7       12.80       13.07      2.74 o 
   4   2   7      364.86      354.88      9.12 o 
   5   2   7       30.25       34.31      3.86 o 
   6   2   7      486.62      409.08     13.00 o 
   7   2   7        0.02        5.57      4.67 o 
   8   2   7       38.19       34.37      6.06 o 
   9   2   7        2.93        3.12      4.92 o 
  10   2   7       10.53       14.76      7.66 o 
  11   2   7        2.87        9.05      8.22 o 
 -11   3   7        1.92        4.22      6.08 o 
 -10   3   7       18.17       18.46      6.70 o 
  -9   3   7       50.31       39.87      7.11 o 
  -8   3   7      807.86      791.08     31.01 o 
  -7   3   7       76.74       78.04     10.88 o 
  -6   3   7      447.99      456.77     15.06 o 
  -5   3   7        0.45       -0.37      2.83 o 
  -4   3   7       20.48       21.65      3.43 o 
  -3   3   7      471.43      546.85     16.19 o 
  -2   3   7       91.77       83.89      3.83 o 
  -1   3   7     1349.17     1399.94     22.17 o 
   0   3   7     3930.75     4310.15     60.42 o 
   1   3   7      108.04      125.69      5.59 o 
   2   3   7      534.53      492.74     10.62 o 
   3   3   7     2169.06     2094.45     32.16 o 
   4   3   7     1173.61     1200.82     20.82 o 
   5   3   7      118.64       94.17      5.49 o 
   6   3   7     1695.35     1634.80     27.76 o 
   7   3   7       81.96       72.55      7.27 o 
   8   3   7        0.06       -5.97      3.98 o 
   9   3   7       11.09       -0.31      6.00 o 
  10   3   7        0.01        1.44      9.72 o 
  11   3   7        9.73        5.34      7.98 o 
 -11   4   7        8.78        6.95      6.91 o 
 -10   4   7        5.53        6.76      6.17 o 
  -9   4   7        0.40       -3.62      5.03 o 
  -8   4   7        6.22        6.06      4.83 o 
  -7   4   7       97.38       99.80     10.19 o 
  -6   4   7      104.88      120.48      8.14 o 
  -5   4   7        1.51        0.26      4.03 o 
  -4   4   7     4247.79     4033.25     64.43 o 
  -3   4   7      367.59      331.21      7.81 o 
  -2   4   7       58.45       51.47      3.10 o 
  -1   4   7      207.16      258.76      7.14 o 
   0   4   7      447.93      577.91     12.39 o 
   1   4   7      772.17      900.55     14.17 o 
   2   4   7      302.66      261.60      9.36 o 
   3   4   7     1382.81     1370.14     22.88 o 
   4   4   7      500.49      505.82     11.65 o 
   5   4   7        0.03       -2.13      3.12 o 
   6   4   7     1936.97     1899.24     31.57 o 
   7   4   7        3.49        0.10      4.59 o 
   8   4   7       14.02       16.72      7.07 o 
   9   4   7        1.96        5.03      6.44 o 
  10   4   7        1.86        7.13      7.41 o 
 -11   5   7        1.53        5.35      8.19 o 
 -10   5   7       43.99       46.20      8.04 o 
  -9   5   7       15.80       13.61      5.59 o 
  -8   5   7      443.55      432.20     16.20 o 
  -7   5   7      171.98      178.78     10.14 o 
  -6   5   7      250.49      227.38     10.54 o 
  -5   5   7        0.67       -4.51      3.00 o 
  -4   5   7      881.51      845.38     22.57 o 
  -3   5   7      383.91      461.12      9.17 o 
  -2   5   7      523.15      568.47     10.33 o 
  -1   5   7     2174.69     2388.26     32.05 o 
   0   5   7        0.88       11.12      2.78 o 
   1   5   7      693.81      683.51     13.33 o 
   2   5   7        2.02       -3.75      2.50 o 
   3   5   7     2646.98     2736.11     41.16 o 
   4   5   7     1206.59     1092.46     19.85 o 
   5   5   7      125.28      143.69      6.71 o 
   6   5   7     1200.19     1176.97     24.91 o 
   7   5   7       61.34       63.45      6.75 o 
   8   5   7        5.02        7.59      6.36 o 
   9   5   7        1.87        3.48      8.00 o 
  10   5   7        1.23       -7.27      6.68 o 
 -11   6   7       18.36       19.78      8.26 o 
 -10   6   7       17.84       39.95      8.79 o 
  -9   6   7        1.41       -0.92      6.43 o 
  -8   6   7      121.29      101.19     14.20 o 
  -7   6   7       96.71       99.22      8.27 o 
  -6   6   7        0.08       -1.34      3.73 o 
  -5   6   7        0.16       -2.29      3.02 o 
  -4   6   7     2419.02     2305.89     40.16 o 
  -3   6   7        1.99       -0.28      2.35 o 
  -2   6   7       68.61       72.26      3.94 o 
  -1   6   7      439.02      533.95     10.13 o 
   0   6   7      481.51      548.34     10.91 o 
   1   6   7     1487.63     1586.18     22.69 o 
   2   6   7      630.66      659.31     13.49 o 
   3   6   7      548.73      621.02     14.81 o 
   4   6   7       69.52       81.47      8.01 o 
   5   6   7        0.10       -1.35      3.60 o 
   6   6   7      719.68      715.76     18.23 o 
   7   6   7        1.13       -2.95      4.36 o 
   8   6   7        2.80        1.10      6.18 o 
   9   6   7       16.13       27.54      8.21 o 
  10   6   7       40.45       32.93      9.12 o 
 -10   7   7       16.83       -0.96      7.22 o 
  -9   7   7        0.01       -8.92      5.95 o 
  -8   7   7       87.55      110.89     11.66 o 
  -7   7   7      226.60      229.93     11.69 o 
  -6   7   7       62.12       58.40      5.72 o 
  -5   7   7       56.41       46.60      4.53 o 
  -4   7   7      496.33      554.19     12.46 o 
  -3   7   7       12.00        8.91      2.98 o 
  -2   7   7      181.61      171.98      5.95 o 
  -1   7   7     2242.41     2264.23     31.25 o 
   0   7   7      776.75      875.71     14.53 o 
   1   7   7       79.40       94.12      4.30 o 
   2   7   7      209.70      224.53      9.10 o 
   3   7   7      135.54      164.79     10.01 o 
   4   7   7      558.50      597.24     15.60 o 
   5   7   7       47.80       47.66      5.82 o 
   6   7   7      372.74      433.73     16.01 o 
   7   7   7        2.68       -7.02      4.68 o 
   8   7   7        9.42        4.75      8.43 o 
   9   7   7       31.53       12.73      9.69 o 
  10   7   7       51.51       67.77     13.29 o 
 -10   8   7       34.29       32.54      8.08 o 
  -9   8   7        0.57       -7.70      5.13 o 
  -8   8   7      172.06      203.50     15.32 o 
  -7   8   7       13.21       10.32      6.27 o 
  -6   8   7       67.19       48.53      5.74 o 
  -5   8   7       22.48       10.04      3.58 o 
  -4   8   7      181.28      182.80      7.38 o 
  -3   8   7       86.49      116.15      6.09 o 
  -2   8   7      100.16      113.98      5.21 o 
  -1   8   7      461.32      422.71      9.46 o 
   0   8   7      552.88      529.42     10.64 o 
   1   8   7      163.30      154.79      6.30 o 
   2   8   7        0.09       -3.47      3.56 o 
   3   8   7      765.67      811.70     18.84 o 
   4   8   7       36.19       36.58      5.31 o 
   5   8   7        0.89       -4.21      5.56 o 
   6   8   7        3.23        5.91      4.69 o 
   7   8   7       39.53       22.14      5.90 o 
   8   8   7      313.36      323.96     13.82 o 
   9   8   7       97.46       95.88     12.95 o 
 -10   9   7       27.22       35.26     10.79 o 
  -9   9   7        7.29       10.08     15.91 o 
  -8   9   7       44.61       27.33      6.56 o 
  -7   9   7      216.19      284.81     24.14 o 
  -6   9   7        2.29        1.74      4.00 o 
  -5   9   7       79.30       67.53      6.17 o 
  -4   9   7       10.40       -0.95      3.79 o 
  -3   9   7     1414.29     1372.78     21.67 o 
  -2   9   7       98.43       94.41      5.12 o 
  -1   9   7       71.29      107.46      7.79 o 
   0   9   7      701.08      760.91     15.37 o 
   1   9   7      512.84      478.77     13.74 o 
   2   9   7       89.83       78.99      6.45 o 
   3   9   7       22.26       17.53      4.79 o 
   4   9   7      143.89      138.21      8.48 o 
   5   9   7     1408.57     1512.05     31.09 o 
   6   9   7       46.22       40.33      6.56 o 
   7   9   7      157.13      187.38     10.73 o 
   8   9   7       11.41       13.43      7.55 o 
   9   9   7       89.92      124.37     18.15 o 
  -9  10   7        1.27       -7.33      7.75 o 
  -8  10   7       36.65       31.45      7.82 o 
  -7  10   7       89.32       93.86      8.92 o 
  -6  10   7      325.60      295.38     11.28 o 
  -5  10   7        0.24       -6.01      4.06 o 
  -4  10   7      305.25      320.24     11.19 o 
  -3  10   7       36.93       59.08      5.32 o 
  -2  10   7        8.69       20.53      4.29 o 
  -1  10   7        2.36        1.36      3.42 o 
   0  10   7     1042.23     1051.42     19.62 o 
   1  10   7      165.41      173.86     14.07 o 
   2  10   7      634.39      664.94     17.14 o 
   3  10   7        0.08        5.92      5.06 o 
   4  10   7      451.89      458.42     15.70 o 
   5  10   7       11.98        9.99      5.26 o 
   6  10   7        2.70        7.43      5.58 o 
   7  10   7       45.76       52.03     10.99 o 
   8  10   7      267.72      285.22     13.88 o 
  -9  11   7       10.29       23.56     17.38 o 
  -8  11   7        6.69        8.69      5.66 o 
  -7  11   7       62.98       50.69      7.56 o 
  -6  11   7        2.70        3.57      4.55 o 
  -5  11   7       22.41       22.28      5.62 o 
  -4  11   7       36.53       31.49      5.36 o 
  -3  11   7     2035.37     1996.12     42.08 o 
  -2  11   7        5.01       18.72      7.28 o 
  -1  11   7      851.27      911.49     20.11 o 
   0  11   7      114.76      152.91      7.27 o 
   1  11   7        7.44       13.35      4.82 o 
   2  11   7        1.13        4.62      4.62 o 
   3  11   7      129.40      151.46      9.13 o 
   4  11   7      390.85      411.29     14.29 o 
   5  11   7      677.60      738.25     20.23 o 
   6  11   7       37.47       40.00      7.11 o 
   7  11   7       71.04       69.50      8.16 o 
   8  11   7        0.28        1.65      6.01 o 
  -8  12   7        9.97        7.61      6.13 o 
  -7  12   7       79.70       97.90      9.36 o 
  -6  12   7        5.77       -0.45      6.61 o 
  -5  12   7        2.03        2.27      6.42 o 
  -4  12   7       67.25       89.09      7.88 o 
  -3  12   7       23.54       43.14      5.76 o 
  -2  12   7        6.63       14.41      4.63 o 
  -1  12   7      201.20      200.77      9.29 o 
   0  12   7      738.94      767.51     22.29 o 
   1  12   7       33.67       19.37      6.25 o 
   2  12   7      261.27      278.74     11.78 o 
   3  12   7        2.04       -3.14      4.77 o 
   4  12   7       14.26        7.32      7.17 o 
   5  12   7        0.50       -3.63      7.75 o 
   6  12   7        9.69        8.85      6.33 o 
   7  12   7        3.64        7.34      6.07 o 
  -7  13   7        8.66       12.52      7.26 o 
  -6  13   7        0.40       -3.27      5.13 o 
  -5  13   7        7.52        8.78      5.37 o 
  -4  13   7      119.39      127.37     16.69 o 
  -3  13   7       41.25       33.74      5.67 o 
  -2  13   7       54.62       65.51      6.52 o 
  -1  13   7        8.66        5.40      4.48 o 
   0  13   7        2.77       -3.92      5.31 o 
   1  13   7      235.18      281.21     13.68 o 
   2  13   7       27.46       33.21      7.10 o 
   3  13   7       50.07       42.56      6.99 o 
   4  13   7       36.79       21.01      6.64 o 
   5  13   7       59.03       65.53      8.45 o 
   6  13   7       11.32       -0.27      6.21 o 
   7  13   7       10.12        7.51      6.64 o 
  -6  14   7       24.19       20.89     10.15 o 
  -5  14   7        1.13       -3.80      6.72 o 
  -4  14   7       55.47       64.05      7.84 o 
  -3  14   7       10.04       14.81      5.79 o 
  -2  14   7      105.73       98.46      7.79 o 
  -1  14   7       14.45       21.91      6.32 o 
   0  14   7        0.31        8.89      9.69 o 
   1  14   7        0.58       -3.49      5.31 o 
   2  14   7        7.65        6.32      5.85 o 
   3  14   7        0.03        1.49      6.24 o 
   4  14   7        0.08        8.88      6.98 o 
   5  14   7        0.50       -3.79      6.11 o 
   6  14   7        0.64        0.23      6.58 o 
  -5  15   7       50.73       64.14     10.25 o 
  -4  15   7        0.87       -2.42      5.68 o 
  -3  15   7        4.54       11.48      5.70 o 
  -2  15   7        0.73        3.42      4.77 o 
  -1  15   7       14.87        8.30      6.00 o 
   0  15   7        3.31        6.11      5.89 o 
   1  15   7       36.45       49.08      8.24 o 
   2  15   7       33.39       32.53      7.66 o 
   3  15   7        4.57        8.63      7.32 o 
   4  15   7        0.99       -1.80      7.09 o 
  -4  16   7       18.03       36.76      7.69 o 
  -3  16   7        1.25       -0.40      5.92 o 
  -2  16   7        0.64       -3.97      6.03 o 
  -1  16   7       18.27       28.33      7.40 o 
   0  16   7        1.88       -2.19      5.81 o 
   1  16   7        0.30       -3.80      5.65 o 
   2  16   7        0.89       -3.47      5.84 o 
   3  16   7       21.95       35.72      9.29 o 
 -11   0   8        0.24      -13.81     12.32 o 
 -10   0   8       18.78       28.25     13.95 o 
  -9   0   8       80.32       86.59     17.06 o 
  -8   0   8      227.24      206.74     21.45 o 
  -7   0   8     3177.09     2930.06    106.20 o 
  -6   0   8     2078.27     1983.16     75.76 o 
  -5   0   8     1289.32     1340.21     54.45 o 
  -4   0   8      154.85      158.53     15.36 o 
  -3   0   8       13.51       -0.42      6.30 o 
  -2   0   8        5.43        4.83      2.76 o 
  -1   0   8      573.08      762.15     31.29 o 
   0   0   8    10449.75    13816.28    445.70 o 
   1   0   8        8.21        2.60      2.79 o 
   2   0   8       33.53       31.00      3.77 o 
   3   0   8       22.64       40.09      5.89 o 
   4   0   8        7.40       -2.75      4.75 o 
   5   0   8        7.38        9.74      5.88 o 
   6   0   8      590.90      535.20     21.91 o 
   7   0   8     1128.45     1173.24     37.14 o 
   8   0   8       84.68       46.18     14.59 o 
   9   0   8        1.80       -8.34      6.84 o 
  10   0   8        1.81       -9.88      8.99 o 
 -11   1   8        9.14        8.71      9.87 o 
 -10   1   8       87.62       78.78     12.82 o 
  -9   1   8      311.96      341.78     19.67 o 
  -8   1   8      262.77      222.28     15.77 o 
  -7   1   8      857.61      888.30     30.19 o 
  -6   1   8       22.24       26.81      6.87 o 
  -5   1   8      511.81      449.24     18.77 o 
  -4   1   8      399.78      440.20     21.10 o 
  -3   1   8      439.22      441.82     17.74 o 
  -2   1   8       87.33       80.71      4.04 o 
  -1   1   8       56.78       72.57      4.37 o 
   0   1   8        5.52        9.87      4.38 o 
   1   1   8      157.71      209.79      6.70 o 
   2   1   8      157.74      273.83      6.48 o 
   3   1   8     6610.46     6549.89    102.67 o 
   4   1   8      425.59      441.23     10.49 o 
   5   1   8       35.10       34.30      5.09 o 
   6   1   8        0.83       -2.71      4.03 o 
   7   1   8      197.03      203.20     16.55 o 
   8   1   8      162.49      140.38     15.92 o 
   9   1   8       24.84       26.89      7.60 o 
  10   1   8        8.40       -7.57      5.54 o 
 -11   2   8        0.88        9.16     10.41 o 
 -10   2   8       21.87       15.56      9.49 o 
  -9   2   8        0.29       -0.15      5.42 o 
  -8   2   8      309.55      301.84     15.67 o 
  -7   2   8     1609.90     1569.47     40.12 o 
  -6   2   8        0.71        5.49      4.02 o 
  -5   2   8      970.39      938.74     23.59 o 
  -4   2   8       17.59       12.26      4.38 o 
  -3   2   8       33.50       35.03      3.60 o 
  -2   2   8        2.57        1.76      3.10 o 
  -1   2   8      215.20      337.97      9.32 o 
   0   2   8    19840.78    24248.45    322.83 o 
   1   2   8      155.72      171.03      6.14 o 
   2   2   8      128.84      167.68      6.23 o 
   3   2   8       34.87       31.85      4.50 o 
   4   2   8       77.87       78.03      4.86 o 
   5   2   8        9.75       -0.05      5.32 o 
   6   2   8      112.40      106.97      7.62 o 
   7   2   8      517.82      586.12     16.92 o 
   8   2   8       41.74       18.45      5.61 o 
   9   2   8        1.34       -7.35      4.90 o 
  10   2   8        7.00        1.90      7.09 o 
 -11   3   8        0.00        6.12      6.79 o 
 -10   3   8      180.13      153.49     11.67 o 
  -9   3   8      121.25      118.37     12.98 o 
  -8   3   8       86.35       98.07      8.70 o 
  -7   3   8       26.24       21.31      7.68 o 
  -6   3   8       20.73       21.55      5.63 o 
  -5   3   8      401.90      394.94     13.70 o 
  -4   3   8     1022.31      951.35     19.05 o 
  -3   3   8     5837.17     6379.37     99.54 o 
  -2   3   8       31.77       31.90      2.94 o 
  -1   3   8      235.87      209.71      5.93 o 
   0   3   8       61.51       62.69      4.26 o 
   1   3   8      451.02      475.92     10.65 o 
   2   3   8      815.12      957.79     17.30 o 
   3   3   8     3031.46     3185.63     47.09 o 
   4   3   8      469.84      469.17     11.22 o 
   5   3   8       33.11       40.98      4.40 o 
   6   3   8       20.31       10.26      4.83 o 
   7   3   8      168.71      169.22     14.83 o 
   8   3   8        4.63       11.05      5.31 o 
   9   3   8        0.00       -8.66      5.77 o 
  10   3   8        2.69        0.42      7.12 o 
 -11   4   8        6.69       13.20      7.36 o 
 -10   4   8        7.47        3.07      6.00 o 
  -9   4   8       26.02       25.54      6.72 o 
  -8   4   8        9.32        3.06      5.14 o 
  -7   4   8      298.12      269.48     12.17 o 
  -6   4   8      115.95      119.05      9.49 o 
  -5   4   8      241.23      263.36     11.08 o 
  -4   4   8      193.53      202.01      7.87 o 
  -3   4   8       37.29       26.51      3.05 o 
  -2   4   8       40.23       41.13      3.83 o 
  -1   4   8     2963.11     3371.55     44.16 o 
   0   4   8     4576.91     5204.86     65.98 o 
   1   4   8     2806.27     2889.68     42.70 o 
   2   4   8      579.38      551.74     12.11 o 
   3   4   8       90.58       85.90      5.28 o 
   4   4   8      188.33      173.87      7.21 o 
   5   4   8       11.38       11.46      3.59 o 
   6   4   8      520.21      545.60     15.89 o 
   7   4   8       57.02       55.44      8.16 o 
   8   4   8        6.43       17.15      6.75 o 
   9   4   8        6.25       -4.50      5.98 o 
  10   4   8        9.94        4.36      7.49 o 
 -11   5   8       40.08       40.92     10.05 o 
 -10   5   8       36.19       24.10      8.89 o 
  -9   5   8       16.45       12.63      6.35 o 
  -8   5   8        1.67        1.31      6.42 o 
  -7   5   8       10.17        7.34      6.27 o 
  -6   5   8       40.63       46.78      5.99 o 
  -5   5   8      141.90      138.15     10.62 o 
  -4   5   8      922.36      868.55     18.34 o 
  -3   5   8     1066.10     1095.44     17.04 o 
  -2   5   8       36.01       41.59      4.78 o 
  -1   5   8      802.79      844.22     15.62 o 
   0   5   8       96.96       80.47      4.11 o 
   1   5   8       80.14       92.41      5.37 o 
   2   5   8      154.84      164.83      6.70 o 
   3   5   8      584.58      622.76     13.55 o 
   4   5   8       39.24       40.70      4.50 o 
   5   5   8       65.48       73.39      5.54 o 
   6   5   8      313.45      317.21     11.60 o 
   7   5   8       79.14       75.71      9.42 o 
   8   5   8       56.27       51.62     10.13 o 
   9   5   8        0.11       -8.88      5.92 o 
  10   5   8       56.40       48.36     10.08 o 
 -11   6   8       11.02       20.01      8.71 o 
 -10   6   8       16.53       18.18      7.37 o 
  -9   6   8        0.01        6.24      6.08 o 
  -8   6   8       55.02       63.72      7.90 o 
  -7   6   8       50.99       46.43      6.68 o 
  -6   6   8        7.25        3.80      4.29 o 
  -5   6   8       28.38       38.55      4.32 o 
  -4   6   8       48.64       61.72      4.79 o 
  -3   6   8      688.54      658.92     12.22 o 
  -2   6   8        0.52       -1.46      2.41 o 
  -1   6   8        1.89       -0.90      2.34 o 
   0   6   8     1330.29     1401.09     20.83 o 
   1   6   8       11.74        7.43      3.21 o 
   2   6   8     1101.46     1047.05     19.29 o 
   3   6   8        8.84       10.70      3.67 o 
   4   6   8       88.97       72.06      5.96 o 
   5   6   8      113.56       97.59     11.40 o 
   6   6   8      282.12      288.10     11.55 o 
   7   6   8       17.04       15.15      6.36 o 
   8   6   8       18.46       27.06      7.85 o 
   9   6   8       70.30       89.96     10.97 o 
  10   6   8       21.82       23.61      8.78 o 
 -10   7   8        0.81        2.74      6.59 o 
  -9   7   8      101.28       90.91     11.89 o 
  -8   7   8        0.30       -3.99      6.00 o 
  -7   7   8      122.05      151.89      8.69 o 
  -6   7   8      211.09      206.21      9.36 o 
  -5   7   8       86.09       96.29      5.75 o 
  -4   7   8        0.10       -1.92      3.08 o 
  -3   7   8       28.58       38.29      3.81 o 
  -2   7   8      298.56      291.96      9.01 o 
  -1   7   8     1861.22     1865.09     26.76 o 
   0   7   8      188.55      199.18      6.40 o 
   1   7   8       53.94       38.66      3.47 o 
   2   7   8      103.65      108.87      6.78 o 
   3   7   8      598.39      586.63     15.25 o 
   4   7   8       51.15       50.99      5.81 o 
   5   7   8        8.02        6.02      5.14 o 
   6   7   8      305.55      276.75     14.84 o 
   7   7   8        8.16        8.56      5.36 o 
   8   7   8      155.72      175.10     13.37 o 
   9   7   8       10.43       15.10     10.32 o 
 -10   8   8        5.08       -4.17      6.05 o 
  -9   8   8       12.40        4.52      6.20 o 
  -8   8   8      155.21      165.73     11.15 o 
  -7   8   8      722.83      760.60     46.34 o 
  -6   8   8      224.65      202.00     10.89 o 
  -5   8   8       99.89      126.96      9.21 o 
  -4   8   8      334.74      347.20     10.12 o 
  -3   8   8      177.95      174.49      7.27 o 
  -2   8   8      402.20      367.08      9.08 o 
  -1   8   8      136.84      194.11      6.75 o 
   0   8   8     2460.56     2466.76     34.25 o 
   1   8   8        4.15        9.62      4.16 o 
   2   8   8      567.57      575.30     15.19 o 
   3   8   8      210.84      202.28      9.34 o 
   4   8   8       36.26       42.45      5.67 o 
   5   8   8       62.16       73.30     10.65 o 
   6   8   8       34.62       19.60      5.77 o 
   7   8   8        0.49       -2.16      4.73 o 
   8   8   8        0.47       -5.17      6.30 o 
   9   8   8      225.95      255.06     17.40 o 
 -10   9   8       50.80       51.23      9.02 o 
  -9   9   8       17.72       13.63      6.64 o 
  -8   9   8        4.70        5.78      5.25 o 
  -7   9   8      113.40      120.69      9.65 o 
  -6   9   8      163.56      179.65     16.09 o 
  -5   9   8        5.33       -3.88      4.02 o 
  -4   9   8      414.38      442.57     11.75 o 
  -3   9   8      395.67      376.53     11.39 o 
  -2   9   8       60.91       53.23      4.58 o 
  -1   9   8      506.30      530.74     12.59 o 
   0   9   8       18.84       11.25      3.78 o 
   1   9   8       82.91       86.50      8.18 o 
   2   9   8        3.19        7.45      4.30 o 
   3   9   8      506.93      508.98     14.89 o 
   4   9   8      123.48      128.10      8.45 o 
   5   9   8       46.07       31.29      9.64 o 
   6   9   8      386.11      444.08     15.29 o 
   7   9   8       38.34       35.59      6.89 o 
   8   9   8       56.40       68.90     10.47 o 
   9   9   8       18.04       33.66      9.48 o 
  -9  10   8        9.60        5.11      7.57 o 
  -8  10   8       11.06       12.64      6.32 o 
  -7  10   8      108.82      114.89      9.70 o 
  -6  10   8      131.19      120.09     13.25 o 
  -5  10   8      231.65      229.31     11.17 o 
  -4  10   8        0.65       -0.10      3.97 o 
  -3  10   8      173.41      149.89     10.07 o 
  -2  10   8      983.05      927.87     18.30 o 
  -1  10   8       36.16       42.34      4.82 o 
   0  10   8      525.19      541.29     15.28 o 
   1  10   8       78.28       83.20      7.07 o 
   2  10   8       45.93       45.72      8.38 o 
   3  10   8      201.50      222.72     10.45 o 
   4  10   8      156.55      159.87      9.34 o 
   5  10   8       28.71       33.31      8.15 o 
   6  10   8       31.48       29.55      8.09 o 
   7  10   8       27.63       27.21      8.45 o 
   8  10   8        2.66        7.05      6.12 o 
  -8  11   8        9.51       13.78      6.23 o 
  -7  11   8        1.45        3.65      5.58 o 
  -6  11   8       27.40       18.25      6.05 o 
  -5  11   8      128.30      118.89      9.11 o 
  -4  11   8        0.98       -0.94      4.68 o 
  -3  11   8      135.61      131.52     11.14 o 
  -2  11   8      283.12      293.03     10.84 o 
  -1  11   8      200.30      211.77      8.64 o 
   0  11   8       78.90       80.86      7.26 o 
   1  11   8       71.36       51.72      6.46 o 
   2  11   8      144.73      142.35      8.89 o 
   3  11   8        1.77        2.93      4.68 o 
   4  11   8      203.91      186.19     10.36 o 
   5  11   8       15.85        5.14      5.83 o 
   6  11   8       11.51        4.56      5.94 o 
   7  11   8        7.97       11.63      6.64 o 
   8  11   8        0.27        5.96      7.84 o 
  -8  12   8       32.52       21.51     13.71 o 
  -7  12   8        8.17       13.60      6.37 o 
  -6  12   8       43.04       34.99     10.88 o 
  -5  12   8      127.51      104.36      8.82 o 
  -4  12   8       39.11       53.70      6.98 o 
  -3  12   8       15.94       35.01      6.53 o 
  -2  12   8       25.06        7.36      4.55 o 
  -1  12   8        0.01        0.77      4.13 o 
   0  12   8       36.15       46.99      7.20 o 
   1  12   8        0.62        0.65      4.84 o 
   2  12   8      199.61      191.88     10.29 o 
   3  12   8       15.59        9.53      5.27 o 
   4  12   8       98.20       89.82      8.46 o 
   5  12   8       25.47       10.11      6.83 o 
   6  12   8        0.14        0.25      5.79 o 
   7  12   8       12.51       21.41      7.41 o 
  -7  13   8        2.08       -5.81      6.14 o 
  -6  13   8       68.04       84.87     14.48 o 
  -5  13   8       75.49       55.81      7.48 o 
  -4  13   8       15.63       14.66      9.96 o 
  -3  13   8       28.72       40.28     10.93 o 
  -2  13   8        4.34       -2.79      4.08 o 
  -1  13   8      145.65      168.44     11.80 o 
   0  13   8       24.43       19.60      6.45 o 
   1  13   8        4.60       -1.77      5.58 o 
   2  13   8       10.67       13.11      5.67 o 
   3  13   8        7.50        9.87      6.61 o 
   4  13   8       13.14       18.87      6.66 o 
   5  13   8        7.36        4.34      6.35 o 
   6  13   8       25.24       32.84      7.84 o 
  -6  14   8       38.08       22.47     12.04 o 
  -5  14   8       26.91       25.70      6.84 o 
  -4  14   8       12.73        1.17      8.54 o 
  -3  14   8       10.15       17.79      6.01 o 
  -2  14   8        0.13       -2.62      4.43 o 
  -1  14   8       21.77       22.87      6.77 o 
   0  14   8       42.58       54.90      8.11 o 
   1  14   8        0.95        3.43      6.07 o 
   2  14   8       38.83       29.26     10.64 o 
   3  14   8       13.17       18.19      7.19 o 
   4  14   8       45.37       31.88      7.68 o 
   5  14   8        5.86       -0.49      6.41 o 
  -5  15   8        1.60       -2.76      5.44 o 
  -4  15   8        0.03        5.51      5.62 o 
  -3  15   8        0.01        0.12      5.27 o 
  -2  15   8        0.02        2.59      6.56 o 
  -1  15   8       67.94       71.69      9.32 o 
   0  15   8        0.10        4.48      5.92 o 
   1  15   8        7.21        4.77      8.89 o 
   2  15   8        8.17       19.62      7.60 o 
   3  15   8        0.83        3.43      8.55 o 
   4  15   8        4.55        2.35      7.85 o 
  -3  16   8        6.89       -1.69      7.40 o 
  -2  16   8        8.56        4.67      7.43 o 
  -1  16   8       28.86       26.28      7.49 o 
   0  16   8        0.04        3.95      6.78 o 
   1  16   8        0.08        1.40      8.11 o 
   2  16   8       16.77        8.10      7.60 o 
 -11   1   9        3.01       -3.87      9.00 o 
 -10   1   9        0.75       -1.70      8.01 o 
  -9   1   9        6.23        9.44      8.31 o 
  -8   1   9       22.08       20.15      8.41 o 
  -7   1   9       38.51       36.84      8.55 o 
  -6   1   9       17.86       10.00     12.50 o 
  -5   1   9       12.76        0.97      5.54 o 
  -4   1   9      116.83      116.82     12.39 o 
  -3   1   9      318.22      369.04     21.63 o 
  -2   1   9       74.90       70.48      4.44 o 
  -1   1   9        1.30        3.49      2.91 o 
   0   1   9       48.66       58.10      4.14 o 
   1   1   9        2.97       11.92      2.54 o 
   2   1   9       16.01       12.96      2.54 o 
   3   1   9      327.55      331.62      9.10 o 
   4   1   9       13.30        9.51      4.21 o 
   5   1   9       63.47       70.93      6.34 o 
   6   1   9        3.37       -1.12      3.81 o 
   7   1   9       94.96       93.33      8.37 o 
   8   1   9       11.08        7.87      5.24 o 
   9   1   9       11.04       -0.41      5.48 o 
  10   1   9        0.42        6.02      6.42 o 
 -11   2   9        1.82        6.54     10.55 o 
 -10   2   9        0.98        1.88      9.95 o 
  -9   2   9       94.77      103.27     12.62 o 
  -8   2   9       84.41       80.98     11.24 o 
  -7   2   9       94.05       88.33     10.77 o 
  -6   2   9       34.38       25.22      7.21 o 
  -5   2   9       72.01       67.89      9.14 o 
  -4   2   9      300.03      287.23     15.29 o 
  -3   2   9      940.95     1015.43     31.61 o 
  -2   2   9     1046.62     1196.65     22.21 o 
  -1   2   9     1366.05     1633.65     30.02 o 
   0   2   9      724.28      867.46     16.00 o 
   1   2   9      340.65      388.37      9.65 o 
   2   2   9        0.06        1.84      2.17 o 
   3   2   9      469.01      469.97     11.22 o 
   4   2   9       27.92       14.14      3.45 o 
   5   2   9        3.07        3.87      3.98 o 
   6   2   9       11.95        7.44      4.49 o 
   7   2   9       20.24       11.03      5.23 o 
   8   2   9       28.09       12.97      5.78 o 
   9   2   9       13.69        6.85      5.84 o 
  10   2   9        2.82       -6.28      7.11 o 
 -11   3   9      115.10      109.61     17.38 o 
 -10   3   9        5.85        6.03      8.71 o 
  -9   3   9       40.00       35.37      7.15 o 
  -8   3   9        5.38        3.53      4.63 o 
  -7   3   9       89.59       69.02      7.54 o 
  -6   3   9        4.55        4.16      4.45 o 
  -5   3   9      173.96      151.93      9.06 o 
  -4   3   9       22.88       29.30      5.09 o 
  -3   3   9      884.37      959.21     19.39 o 
  -2   3   9       29.23       28.03      4.57 o 
  -1   3   9      759.14      788.46     14.81 o 
   0   3   9      692.55      789.12     15.06 o 
   1   3   9     4477.93     4987.80     70.70 o 
   2   3   9     1227.33     1242.35     21.58 o 
   3   3   9      205.37      223.36      7.85 o 
   4   3   9       23.55       27.60      4.75 o 
   5   3   9       54.80       44.96      5.77 o 
   6   3   9       19.94       21.51      5.24 o 
   7   3   9      521.38      471.68     24.24 o 
   8   3   9       73.37       54.28      8.74 o 
   9   3   9       70.94       53.99      9.52 o 
  10   3   9        1.08        6.92      9.52 o 
 -11   4   9        1.67       10.85      7.18 o 
 -10   4   9        1.65       -2.80      5.57 o 
  -9   4   9        9.72        3.49      5.16 o 
  -8   4   9      279.04      258.60     12.75 o 
  -7   4   9      115.60       96.07      8.35 o 
  -6   4   9        2.73        0.56      4.22 o 
  -5   4   9        6.59        4.82      6.94 o 
  -4   4   9      219.45      187.35      9.69 o 
  -3   4   9      864.31      872.78     18.42 o 
  -2   4   9      479.43      480.58      9.61 o 
  -1   4   9     3135.34     3213.05     42.61 o 
   0   4   9      564.08      638.50     13.34 o 
   1   4   9     1208.74     1294.18     22.25 o 
   2   4   9       17.87       14.18      3.73 o 
   3   4   9       21.62       27.14      5.47 o 
   4   4   9        4.98       -4.50      3.00 o 
   5   4   9      313.49      293.90      9.83 o 
   6   4   9        0.93       -5.29      4.12 o 
   7   4   9       22.00       22.58      8.08 o 
   8   4   9       28.26       32.71     10.38 o 
   9   4   9       28.46       16.24      8.03 o 
  10   4   9        0.80       -5.59      7.57 o 
 -11   5   9      318.88      339.57     26.48 o 
 -10   5   9       80.13       76.00      9.16 o 
  -9   5   9       32.38       20.96      6.18 o 
  -8   5   9        2.04        5.35      5.28 o 
  -7   5   9        8.57       10.91      5.28 o 
  -6   5   9      244.99      216.70     11.14 o 
  -5   5   9      558.74      570.28     17.57 o 
  -4   5   9      452.44      463.13     15.20 o 
  -3   5   9      629.52      660.68     13.84 o 
  -2   5   9       10.33       12.66      2.81 o 
  -1   5   9      284.82      297.29      9.03 o 
   0   5   9       70.12       60.14      3.94 o 
   1   5   9     1830.44     1948.60     31.05 o 
   2   5   9     2821.56     2988.50     45.04 o 
   3   5   9      439.85      433.34     11.35 o 
   4   5   9       23.96       21.92      4.67 o 
   5   5   9        1.58        1.25      3.64 o 
   6   5   9      139.46      147.47     13.72 o 
   7   5   9      322.63      286.51     15.20 o 
   8   5   9        0.21       -8.33      5.55 o 
   9   5   9       55.16       48.74      9.66 o 
  10   5   9        0.66      -11.17      7.45 o 
 -10   6   9       10.66       13.99      7.14 o 
  -9   6   9       33.45       11.46      9.91 o 
  -8   6   9      193.34      188.44     11.59 o 
  -7   6   9       55.29       66.12     15.65 o 
  -6   6   9       13.86       21.14      5.24 o 
  -5   6   9        1.93       -1.62      3.36 o 
  -4   6   9        7.97        5.63      3.41 o 
  -3   6   9      746.78      742.66     15.17 o 
  -2   6   9       47.53       57.18      4.07 o 
  -1   6   9     1128.75     1178.51     20.66 o 
   0   6   9       27.52       22.06      3.20 o 
   1   6   9        3.54       -2.41      2.95 o 
   2   6   9       52.64       45.45      5.36 o 
   3   6   9      151.31      143.40      7.50 o 
   4   6   9        0.06       -5.18      3.46 o 
   5   6   9      293.53      290.58     11.22 o 
   6   6   9        0.29       -2.45      4.34 o 
   7   6   9       43.56       51.60      8.59 o 
   8   6   9        8.79        1.90      6.73 o 
   9   6   9       12.48       -0.12      9.02 o 
 -10   7   9       34.44       19.82      7.75 o 
  -9   7   9        2.98        2.84      5.79 o 
  -8   7   9       74.66       73.23      9.14 o 
  -7   7   9      250.79      254.31     11.06 o 
  -6   7   9       10.66       14.31      4.43 o 
  -5   7   9       81.01       85.66      6.61 o 
  -4   7   9       31.21       23.05      4.15 o 
  -3   7   9       19.59       14.67      3.78 o 
  -2   7   9       16.38       12.76      3.58 o 
  -1   7   9       15.88       16.43      3.34 o 
   0   7   9      140.84      181.71      6.32 o 
   1   7   9        0.43       -1.46      3.61 o 
   2   7   9     1355.20     1304.53     26.04 o 
   3   7   9        5.95        1.97      3.99 o 
   4   7   9       28.16       20.14      5.65 o 
   5   7   9       44.03       52.13      6.19 o 
   6   7   9       95.69       97.79      8.00 o 
   7   7   9        5.76        6.52      6.72 o 
   8   7   9       44.26       26.61      8.61 o 
   9   7   9       97.46      108.13     17.89 o 
 -10   8   9        5.00        1.64      5.95 o 
  -9   8   9        4.50       -2.80      8.48 o 
  -8   8   9       93.23      113.02      9.70 o 
  -7   8   9        2.27        7.27      6.30 o 
  -6   8   9        2.52        4.79      4.36 o 
  -5   8   9        7.76       20.69      4.81 o 
  -4   8   9      155.41      160.52      7.36 o 
  -3   8   9      485.08      439.81     13.14 o 
  -2   8   9        1.19        2.78      3.24 o 
  -1   8   9     2148.66     2096.75     30.18 o 
   0   8   9       65.63       51.38      4.18 o 
   1   8   9      177.16      194.67      9.09 o 
   2   8   9       35.10       39.92      5.50 o 
   3   8   9       12.75        2.32      4.15 o 
   4   8   9       12.97        3.73      4.59 o 
   5   8   9      351.09      333.15     12.63 o 
   6   8   9      262.89      274.20     12.25 o 
   7   8   9       63.77       73.18      9.87 o 
   8   8   9       10.25        7.15      7.09 o 
   9   8   9       13.53       19.68      9.18 o 
  -9   9   9        3.00        2.67      5.48 o 
  -8   9   9       68.76       54.88      8.01 o 
  -7   9   9      193.31      219.73     12.38 o 
  -6   9   9       80.72       74.10      7.91 o 
  -5   9   9       17.26        6.79      6.31 o 
  -4   9   9      607.38      651.39     14.87 o 
  -3   9   9      189.95      160.05      7.74 o 
  -2   9   9        0.08        2.06      4.53 o 
  -1   9   9      239.62      228.99     12.78 o 
   0   9   9      141.80      142.15      8.25 o 
   1   9   9        0.82        2.04      4.17 o 
   2   9   9     1902.78     1839.60     36.48 o 
   3   9   9      583.74      634.88     17.22 o 
   4   9   9       24.88       18.83      5.20 o 
   5   9   9      219.84      251.42     11.55 o 
   6   9   9       39.98       34.71      6.75 o 
   7   9   9       36.30       33.54      7.51 o 
   8   9   9       46.13       42.42     14.15 o 
  -9  10   9       27.75       19.29      9.24 o 
  -8  10   9        1.12        0.48      5.41 o 
  -7  10   9      108.70      146.48     10.80 o 
  -6  10   9       21.91       15.34      5.85 o 
  -5  10   9       57.82       74.58      7.71 o 
  -4  10   9      113.71      115.05      7.47 o 
  -3  10   9      348.69      368.21     11.00 o 
  -2  10   9      919.28      904.31     18.24 o 
  -1  10   9      404.86      396.21     11.29 o 
   0  10   9      922.12      952.55     21.82 o 
   1  10   9       48.40       35.64      5.84 o 
   2  10   9      369.22      352.06     12.82 o 
   3  10   9       33.42       37.67      6.05 o 
   4  10   9       41.40       40.05      8.34 o 
   5  10   9      224.75      217.22     11.39 o 
   6  10   9      180.96      205.63     11.56 o 
   7  10   9        0.67       -2.24      6.00 o 
   8  10   9       47.45       40.55      9.77 o 
  -8  11   9        2.63        2.17      6.84 o 
  -7  11   9        5.62       11.67      5.82 o 
  -6  11   9       76.57       75.94     11.37 o 
  -5  11   9       87.87       98.71     10.36 o 
  -4  11   9      206.72      222.65     11.30 o 
  -3  11   9      508.71      483.50     16.16 o 
  -2  11   9      213.93      233.07     11.19 o 
  -1  11   9       57.70       60.28      8.02 o 
   0  11   9      110.69      120.24     10.31 o 
   1  11   9        1.25       -3.56      4.60 o 
   2  11   9      150.15      138.79      8.95 o 
   3  11   9      311.66      361.54     13.55 o 
   4  11   9      166.56      148.78     14.40 o 
   5  11   9      169.15      219.25     11.82 o 
   6  11   9        8.45        8.09      6.35 o 
   7  11   9        3.62        1.74      6.46 o 
  -7  12   9        0.00       -0.92      5.58 o 
  -6  12   9        0.28       -2.90      5.75 o 
  -5  12   9      117.52      150.29     10.24 o 
  -4  12   9      108.80      114.73     16.40 o 
  -3  12   9       43.89       40.87      7.30 o 
  -2  12   9       48.62       61.69     19.38 o 
  -1  12   9        0.08       -0.64      5.01 o 
   0  12   9       21.88       26.80      6.67 o 
   1  12   9       16.01        3.98      5.09 o 
   2  12   9      155.45      155.64      9.87 o 
   3  12   9       10.66        1.23      5.29 o 
   4  12   9        3.03       -0.85      5.31 o 
   5  12   9       41.32       25.39      7.11 o 
   6  12   9        9.34       24.17      7.43 o 
  -7  13   9        0.05       -6.99      6.25 o 
  -6  13   9       12.41        6.19      8.50 o 
  -5  13   9        3.01        4.02      5.48 o 
  -4  13   9        7.76        7.60      5.42 o 
  -3  13   9        0.94       -7.10      4.74 o 
  -2  13   9       51.81       72.96     12.31 o 
  -1  13   9       35.10       26.96      6.88 o 
   0  13   9        0.37       -5.77      5.31 o 
   1  13   9        0.19       -0.80      5.62 o 
   2  13   9        0.00       -2.47      5.21 o 
   3  13   9       33.08       27.50      6.86 o 
   4  13   9        3.22        0.14      5.81 o 
   5  13   9       28.05       27.32      7.69 o 
   6  13   9       14.39       17.75      7.52 o 
  -5  14   9        1.22        1.04      7.15 o 
  -4  14   9       71.52       57.15      8.06 o 
  -3  14   9        1.77        1.56      5.12 o 
  -2  14   9       15.20       10.83      9.35 o 
  -1  14   9       49.69       45.16     10.08 o 
   0  14   9        4.18        5.92      6.71 o 
   1  14   9       53.15       46.99     11.74 o 
   2  14   9       24.66       25.55      7.62 o 
   3  14   9        7.27        9.14      6.93 o 
   4  14   9       15.88       10.88      6.65 o 
  -4  15   9       21.32       14.79      6.80 o 
  -3  15   9       12.77       -0.19      7.47 o 
  -2  15   9        5.74       16.80      7.69 o 
  -1  15   9        1.30       -1.53      6.33 o 
   0  15   9       17.13       17.43     12.58 o 
   1  15   9       22.88       25.21      9.08 o 
   2  15   9       15.11       12.86     10.99 o 
   3  15   9        0.80       -2.39      8.62 o 
  -1  16   9        9.11       19.95      8.20 o 
   0  16   9        6.01       11.30      7.41 o 
 -11   0  10       61.10       65.35     19.33 o 
 -10   0  10       83.25      106.49     20.04 o 
  -9   0  10      120.81      108.82     18.90 o 
  -8   0  10     1352.81     1264.38     58.13 o 
  -7   0  10      130.69      113.00     17.56 o 
  -6   0  10       11.88       18.90      9.98 o 
  -5   0  10       33.65       17.28      9.63 o 
  -4   0  10     1608.76     1516.93     61.88 o 
  -3   0  10     6265.09     7131.58    232.51 o 
  -2   0  10     2566.21     2951.28     69.22 o 
  -1   0  10      307.21      369.44     14.67 o 
   0   0  10       34.69       36.53     11.43 o 
   1   0  10      229.51      300.30     12.26 o 
   2   0  10        1.20        0.22      3.38 o 
   3   0  10      625.09      693.24     47.12 o 
   4   0  10      279.42      284.73     15.57 o 
   5   0  10      343.42      331.49     17.40 o 
   6   0  10       10.75        4.79      6.73 o 
   7   0  10        5.38        2.18      6.77 o 
   8   0  10      437.35      392.55     21.58 o 
   9   0  10      150.54      174.79     43.22 o 
  10   0  10      112.43      111.98     15.28 o 
 -11   1  10       52.89       68.77     20.07 o 
 -10   1  10       16.99       25.86     10.30 o 
  -9   1  10        0.09        5.10      8.21 o 
  -8   1  10      394.55      367.82     28.67 o 
  -7   1  10      487.31      447.47     28.64 o 
  -6   1  10      688.86      677.47     25.91 o 
  -5   1  10       19.08       34.67      7.85 o 
  -4   1  10      444.34      505.06     21.14 o 
  -3   1  10       26.43       21.70      7.06 o 
  -2   1  10      112.63      116.32      6.54 o 
  -1   1  10      244.05      239.62      8.56 o 
   0   1  10     5470.82     6727.53    109.10 o 
   1   1  10        8.28       13.65      2.80 o 
   2   1  10      192.83      186.89      8.18 o 
   3   1  10        6.87        2.66      3.22 o 
   4   1  10      135.92      116.61      7.77 o 
   5   1  10      925.36      864.08     24.19 o 
   6   1  10      185.98      197.11     10.19 o 
   7   1  10       32.05       30.26      6.08 o 
   8   1  10      327.84      349.56     14.51 o 
   9   1  10       22.17       48.30      8.70 o 
  10   1  10        0.00        0.96      6.96 o 
 -11   2  10       56.67       50.16     12.81 o 
 -10   2  10       40.74       29.77     10.61 o 
  -9   2  10        0.02        6.81      8.18 o 
  -8   2  10      242.60      236.87     16.87 o 
  -7   2  10       16.34       14.91      9.88 o 
  -6   2  10        1.11        8.15      6.28 o 
  -5   2  10       11.25       20.89      6.80 o 
  -4   2  10     1661.25     1640.84     53.00 o 
  -3   2  10     1346.55     1619.23     53.67 o 
  -2   2  10      337.86      358.30      9.98 o 
  -1   2  10       43.04       49.24      4.20 o 
   0   2  10       11.39       11.81      3.40 o 
   1   2  10       64.23       46.65      4.34 o 
   2   2  10      331.23      352.75      9.75 o 
   3   2  10      915.68      972.27     18.76 o 
   4   2  10       91.35       85.60      6.74 o 
   5   2  10      370.47      332.39     12.29 o 
   6   2  10       76.58       67.85      7.74 o 
   7   2  10       15.51       21.72      5.97 o 
   8   2  10      469.26      428.50     19.71 o 
   9   2  10       49.59       40.20      9.22 o 
  10   2  10       79.35       95.19     12.21 o 
 -11   3  10       16.37       12.76     10.99 o 
 -10   3  10        0.27       -0.89      8.18 o 
  -9   3  10        0.86       -2.50      7.34 o 
  -8   3  10      116.18      123.11     10.26 o 
  -7   3  10       64.03       53.21      9.20 o 
  -6   3  10       19.11        8.70      5.07 o 
  -5   3  10       55.39       52.26      6.46 o 
  -4   3  10      387.83      391.20     18.60 o 
  -3   3  10        1.35       -1.62      3.91 o 
  -2   3  10       30.66       32.64      4.53 o 
  -1   3  10      201.52      228.99      7.51 o 
   0   3  10      388.44      396.02     10.49 o 
   1   3  10       74.87       88.49      5.34 o 
   2   3  10      174.05      167.61     11.33 o 
   3   3  10       22.65       22.01      5.44 o 
   4   3  10      175.75      155.42     10.82 o 
   5   3  10      456.46      471.15     17.32 o 
   6   3  10      137.89      124.40      9.77 o 
   7   3  10       15.58       19.57      6.06 o 
   8   3  10      142.76      127.51     13.72 o 
   9   3  10        8.48        2.48      7.32 o 
 -10   4  10       16.63       25.92      7.54 o 
  -9   4  10        0.63       -4.43      4.62 o 
  -8   4  10       11.57        6.72      5.42 o 
  -7   4  10       37.38       41.43      6.77 o 
  -6   4  10        6.02        3.24      4.52 o 
  -5   4  10       72.23       72.80      8.01 o 
  -4   4  10      130.35      131.57      9.80 o 
  -3   4  10       21.72       11.90      3.42 o 
  -2   4  10       40.23       30.22      3.91 o 
  -1   4  10       24.57       28.91      4.38 o 
   0   4  10        0.02        1.48      3.10 o 
   1   4  10      147.25      161.94      6.94 o 
   2   4  10        9.51        9.38      3.60 o 
   3   4  10      112.44       96.62      6.06 o 
   4   4  10        6.46       -0.32      3.76 o 
   5   4  10      242.76      234.38     12.24 o 
   6   4  10       53.22       37.53      6.44 o 
   7   4  10       15.34       20.11      6.55 o 
   8   4  10       91.28       75.53     10.63 o 
   9   4  10        0.35        9.98      7.66 o 
 -10   5  10       41.46       33.64      7.21 o 
  -9   5  10        0.48       -0.86      6.31 o 
  -8   5  10       10.00        0.29      5.05 o 
  -7   5  10        0.12        4.62      4.76 o 
  -6   5  10       15.67        8.60      5.12 o 
  -5   5  10       41.28       37.16      6.07 o 
  -4   5  10      532.61      524.70     14.51 o 
  -3   5  10        2.68        4.26      3.27 o 
  -2   5  10      207.98      217.93      7.79 o 
  -1   5  10      371.11      345.72      8.46 o 
   0   5  10      307.09      313.83      9.31 o 
   1   5  10      216.83      244.06      8.59 o 
   2   5  10     1358.15     1315.96     23.36 o 
   3   5  10       61.21       40.35      4.92 o 
   4   5  10      111.06       99.35      6.31 o 
   5   5  10      104.05       90.32      7.04 o 
   6   5  10       28.35       40.26      7.55 o 
   7   5  10       31.01       33.03      7.65 o 
   8   5  10        8.62        5.47      6.95 o 
   9   5  10        0.49       -1.28      7.54 o 
 -10   6  10        1.02       -4.37      5.68 o 
  -9   6  10       14.26        5.24      5.89 o 
  -8   6  10      269.17      257.50     13.55 o 
  -7   6  10      111.51      103.61     13.16 o 
  -6   6  10       64.25       47.96      6.88 o 
  -5   6  10      193.22      182.60      8.98 o 
  -4   6  10       12.68       11.73      4.28 o 
  -3   6  10        4.68        7.93      4.81 o 
  -2   6  10        0.10        1.59      3.17 o 
  -1   6  10        3.07        6.91      2.97 o 
   0   6  10       22.24       10.88      3.10 o 
   1   6  10      209.54      167.39      7.33 o 
   2   6  10        2.27       -5.59      3.73 o 
   3   6  10        5.23        3.91      4.17 o 
   4   6  10        0.07       -4.08      5.33 o 
   5   6  10       16.81       15.02      4.83 o 
   6   6  10       16.83        4.98      5.92 o 
   7   6  10        2.19       -2.99      6.87 o 
   8   6  10        5.14       -3.24      6.62 o 
   9   6  10        3.91       -3.56      7.19 o 
 -10   7  10       66.39       59.53     10.55 o 
  -9   7  10       21.17       13.91      7.52 o 
  -8   7  10       14.78       14.16      5.31 o 
  -7   7  10        6.18        5.77      4.36 o 
  -6   7  10      269.37      276.40     11.13 o 
  -5   7  10       23.80       17.96      4.55 o 
  -4   7  10       22.30       22.69      4.58 o 
  -3   7  10      245.06      222.46      8.45 o 
  -2   7  10      628.80      647.13     19.32 o 
  -1   7  10       29.34       17.04      4.13 o 
   0   7  10      298.64      271.06      9.14 o 
   1   7  10     1352.86     1249.18     27.13 o 
   2   7  10      332.77      335.84     21.08 o 
   3   7  10       81.41       81.87      8.09 o 
   4   7  10      190.20      183.61     19.50 o 
   5   7  10      129.09      133.35      9.00 o 
   6   7  10        1.92       -1.15      5.88 o 
   7   7  10       33.61       26.04      8.39 o 
   8   7  10        0.23        0.91      7.26 o 
   9   7  10        6.01       -4.07      7.66 o 
  -9   8  10       44.37       30.83      7.62 o 
  -8   8  10      378.26      416.46     28.96 o 
  -7   8  10       17.41        5.57      5.36 o 
  -6   8  10      176.31      179.85     12.97 o 
  -5   8  10      110.02      104.08      7.43 o 
  -4   8  10        5.66       -0.37      3.88 o 
  -3   8  10      476.61      532.87     14.71 o 
  -2   8  10       81.85       66.78      5.56 o 
  -1   8  10      306.56      308.81      8.82 o 
   0   8  10       39.60       48.70      7.82 o 
   1   8  10       16.01       15.80      4.79 o 
   2   8  10        0.12       -2.36      5.12 o 
   3   8  10      221.87      209.22      9.90 o 
   4   8  10       14.75        3.86      5.49 o 
   5   8  10       69.82       82.52      7.61 o 
   6   8  10       11.00        3.34      5.28 o 
   7   8  10      103.51       96.61     11.09 o 
   8   8  10       14.58       19.57      9.06 o 
  -9   9  10       16.43        5.73      8.24 o 
  -8   9  10        5.43        3.31      5.03 o 
  -7   9  10       67.91       61.28      9.35 o 
  -6   9  10       52.07       44.51      7.74 o 
  -5   9  10      166.87      159.20     17.30 o 
  -4   9  10      341.80      330.08     10.48 o 
  -3   9  10      198.99      209.06      8.43 o 
  -2   9  10      129.65      155.49      8.43 o 
  -1   9  10      308.53      293.63      9.66 o 
   0   9  10        5.05        0.48      4.44 o 
   1   9  10       82.52       58.33      6.51 o 
   2   9  10      827.49      858.01     20.75 o 
   3   9  10        9.16        5.69      4.75 o 
   4   9  10        3.12       -6.81      4.54 o 
   5   9  10      100.79       86.89      9.62 o 
   6   9  10       49.87       42.52      7.16 o 
   7   9  10       33.75       26.65      9.01 o 
   8   9  10        6.97        4.79      8.51 o 
  -8  10  10       58.61       56.84     13.30 o 
  -7  10  10        1.47      -10.79      7.19 o 
  -6  10  10        3.97        4.73      5.19 o 
  -5  10  10       76.44       84.17      8.23 o 
  -4  10  10       62.73       53.56      5.96 o 
  -3  10  10       28.33       28.80      5.22 o 
  -2  10  10        1.75        3.20      3.91 o 
  -1  10  10      608.50      631.50     17.11 o 
   0  10  10       14.16        9.20      4.95 o 
   1  10  10      238.46      258.43     11.19 o 
   2  10  10       13.94       10.71      5.16 o 
   3  10  10      135.28      131.62     12.48 o 
   4  10  10       23.24       30.65      6.35 o 
   5  10  10      189.30      194.59     11.13 o 
   6  10  10        3.62       -2.04      5.52 o 
   7  10  10       32.14       25.16      7.47 o 
  -8  11  10        4.73       -1.94      5.81 o 
  -7  11  10       11.32       14.14      6.08 o 
  -6  11  10       59.88       70.13      8.31 o 
  -5  11  10        7.77        4.10      5.18 o 
  -4  11  10      271.50      249.18     12.04 o 
  -3  11  10        8.41       -0.50      6.91 o 
  -2  11  10        5.06        0.92      4.31 o 
  -1  11  10       14.10       20.04      5.51 o 
   0  11  10        6.75       -1.87      4.77 o 
   1  11  10        8.81        7.56      5.23 o 
   2  11  10       13.23        8.80      5.06 o 
   3  11  10        1.41        0.30      5.14 o 
   4  11  10       59.71       42.63      7.10 o 
   5  11  10       28.73       21.81      8.15 o 
   6  11  10        3.21        5.00      6.16 o 
   7  11  10        6.55        2.33      9.28 o 
  -7  12  10        3.54       10.62      6.93 o 
  -6  12  10        2.19       -1.16      8.78 o 
  -5  12  10        5.83       -2.33      6.33 o 
  -4  12  10       13.23       13.94      7.24 o 
  -3  12  10       52.27       47.29      7.05 o 
  -2  12  10        4.85        0.29      6.12 o 
  -1  12  10       19.25        8.41      6.93 o 
   0  12  10        7.81       -3.98      4.91 o 
   1  12  10        9.33       10.02      5.66 o 
   2  12  10        2.62        2.65      5.13 o 
   3  12  10        0.24       -4.02      5.00 o 
   4  12  10       14.15       12.22      6.91 o 
   5  12  10       11.78        1.86      5.75 o 
   6  12  10       24.98       28.09      7.95 o 
  -6  13  10       14.77        8.71      7.23 o 
  -5  13  10        3.65        5.30      6.63 o 
  -4  13  10       72.04       59.41      7.69 o 
  -3  13  10        2.26        0.89      5.17 o 
  -2  13  10        6.58       16.65      7.26 o 
  -1  13  10       15.34       15.12      7.52 o 
   0  13  10        0.18       -0.15      9.60 o 
   1  13  10       22.70       21.31      6.76 o 
   2  13  10       49.42       66.60      8.18 o 
   3  13  10        9.18        7.47      5.92 o 
   4  13  10        4.95       -2.63      8.43 o 
   5  13  10        2.83        3.73      6.35 o 
  -5  14  10        2.77       -9.45      8.60 o 
  -4  14  10        0.39       -2.75      5.24 o 
  -3  14  10        1.04       -6.65      9.59 o 
  -2  14  10        1.19       -8.24      6.45 o 
  -1  14  10        4.81       12.97      7.41 o 
   0  14  10       10.21        8.92      6.95 o 
   1  14  10        0.25       12.82      7.08 o 
   2  14  10        1.41       15.45      7.20 o 
   3  14  10       19.22       22.00      7.94 o 
   4  14  10        1.32       -3.73      6.12 o 
  -3  15  10        6.71        8.51     16.07 o 
  -2  15  10       48.12       37.79     13.66 o 
  -1  15  10        1.08       13.16      7.55 o 
   0  15  10        0.85       -3.39      6.12 o 
   1  15  10       10.85       -5.47      6.69 o 
   2  15  10       29.05       37.67     16.41 o 
 -10   1  11        3.55        8.61      9.24 o 
  -9   1  11        4.48       -1.57      7.35 o 
  -8   1  11       13.50        4.12      7.77 o 
  -7   1  11      236.13      213.14     19.19 o 
  -6   1  11        9.78        4.36      6.73 o 
  -5   1  11        7.88        4.40      6.06 o 
  -4   1  11       34.29       24.18      7.41 o 
  -3   1  11       49.72       67.92      9.71 o 
  -2   1  11       44.31       59.89      6.37 o 
  -1   1  11      244.08      280.05     11.80 o 
   0   1  11       15.19       29.26      3.95 o 
   1   1  11       25.49       29.02      3.73 o 
   2   1  11        4.60        0.74      3.28 o 
   3   1  11      242.74      253.90     10.60 o 
   4   1  11      126.43      111.12      7.87 o 
   5   1  11        1.12       -0.02      4.12 o 
   6   1  11      157.21      153.11      9.63 o 
   7   1  11        0.24       -0.88      4.96 o 
   8   1  11        0.06       -8.24      5.50 o 
   9   1  11       25.37       31.91      7.77 o 
 -10   2  11        3.24        2.89      9.06 o 
  -9   2  11        2.14        1.91      7.89 o 
  -8   2  11        5.20       -2.58      7.58 o 
  -7   2  11       19.63       15.39      7.81 o 
  -6   2  11       51.48       70.83     10.15 o 
  -5   2  11        3.70        2.91      5.93 o 
  -4   2  11      228.86      224.14     14.66 o 
  -3   2  11       70.01       70.72      9.73 o 
  -2   2  11      180.29      208.37     10.28 o 
  -1   2  11       17.99       18.00      6.81 o 
   0   2  11       13.02        7.82      3.37 o 
   1   2  11       70.94       60.86      4.93 o 
   2   2  11      637.96      715.57     15.24 o 
   3   2  11       54.91       65.61      5.24 o 
   4   2  11        7.04        1.85      4.55 o 
   5   2  11        2.52        9.00      4.82 o 
   6   2  11      497.39      462.24     15.45 o 
   7   2  11       34.91       22.39      7.89 o 
   8   2  11        2.60       -8.15      5.43 o 
   9   2  11       49.95       38.74      9.55 o 
 -10   3  11       18.86        9.14      9.40 o 
  -9   3  11        0.25       -3.65      7.31 o 
  -8   3  11       23.47       17.39      7.98 o 
  -7   3  11       57.59       36.56      8.58 o 
  -6   3  11       20.08       21.56      8.16 o 
  -5   3  11        0.69        1.45      6.28 o 
  -4   3  11        5.84        6.70      6.19 o 
  -3   3  11       69.38       80.00     14.83 o 
  -2   3  11      707.76      739.03     18.96 o 
  -1   3  11      221.83      257.05      8.48 o 
   0   3  11        1.60        2.19      4.13 o 
   1   3  11       78.49       82.06      5.49 o 
   2   3  11      256.10      273.73     15.09 o 
   3   3  11       44.44       55.63      5.20 o 
   4   3  11      329.19      304.51     11.82 o 
   5   3  11      108.72      109.86      8.09 o 
   6   3  11      740.61      671.30     19.01 o 
   7   3  11        0.02       -2.70      4.96 o 
   8   3  11       37.63       50.10      8.98 o 
   9   3  11       26.54        9.14      8.38 o 
 -10   4  11       11.86       10.84     12.78 o 
  -9   4  11        5.07       12.02      7.70 o 
  -8   4  11        4.52        0.21      5.16 o 
  -7   4  11        7.49        4.77      5.27 o 
  -6   4  11      138.56      160.47     10.45 o 
  -5   4  11       77.60       70.11      7.73 o 
  -4   4  11      683.50      701.91     24.13 o 
  -3   4  11      163.69      168.70     10.34 o 
  -2   4  11      142.69      138.31      7.51 o 
  -1   4  11       73.11       62.05      5.86 o 
   0   4  11       14.51       16.20      3.89 o 
   1   4  11        1.94       -3.30      3.53 o 
   2   4  11     3067.06     3030.68     51.96 o 
   3   4  11      104.34      112.54      6.57 o 
   4   4  11        0.79        0.96      4.05 o 
   5   4  11        0.96       -1.65      4.61 o 
   6   4  11      416.37      373.00     17.84 o 
   7   4  11       17.75       20.79      7.22 o 
   8   4  11        6.52       -2.47      6.36 o 
   9   4  11       36.60       29.08      9.20 o 
 -10   5  11        8.35        3.20      5.89 o 
  -9   5  11        3.58        1.03      5.55 o 
  -8   5  11       95.49       82.00      8.97 o 
  -7   5  11        0.43       -4.17      4.61 o 
  -6   5  11       46.03       41.33      6.71 o 
  -5   5  11       15.50       15.49      6.51 o 
  -4   5  11       36.43       44.53      5.64 o 
  -3   5  11       57.98       69.93      6.23 o 
  -2   5  11      574.84      638.30     15.63 o 
  -1   5  11      264.21      277.48     10.45 o 
   0   5  11      227.26      239.23      8.55 o 
   1   5  11      499.25      468.57     12.07 o 
   2   5  11        7.60        3.67      4.41 o 
   3   5  11        7.02        7.61      4.06 o 
   4   5  11      748.94      687.44     15.95 o 
   5   5  11        7.14        5.04      5.30 o 
   6   5  11      526.99      569.71     31.68 o 
   7   5  11       15.73       13.15      9.04 o 
   8   5  11       19.00       11.35      7.43 o 
   9   5  11        2.81       -2.65     12.11 o 
 -10   6  11       19.98       23.31      7.91 o 
  -9   6  11        2.71        2.35      5.87 o 
  -8   6  11       36.68       29.78      6.92 o 
  -7   6  11       10.45       15.73      5.78 o 
  -6   6  11       28.42       27.19      5.35 o 
  -5   6  11      435.17      408.49     20.58 o 
  -4   6  11      317.81      293.20     11.10 o 
  -3   6  11      100.94      111.20      7.36 o 
  -2   6  11      131.16      122.11      6.50 o 
  -1   6  11      137.01      161.44      8.62 o 
   0   6  11       14.24       16.44      4.08 o 
   1   6  11      308.68      326.01     12.40 o 
   2   6  11       19.67       13.75      4.32 o 
   3   6  11      283.72      307.02     11.45 o 
   4   6  11        1.18       -3.03      4.12 o 
   5   6  11       11.45        9.67      9.60 o 
   6   6  11       41.41       53.06     11.61 o 
   7   6  11      159.55      150.23     12.60 o 
   8   6  11        1.99        3.59      7.02 o 
  -9   7  11        7.59        2.12      6.11 o 
  -8   7  11       62.65       66.12      8.12 o 
  -7   7  11       29.67       36.44      7.85 o 
  -6   7  11        2.07       -5.91      4.07 o 
  -5   7  11       27.61       20.10      4.85 o 
  -4   7  11       23.75       31.17      5.37 o 
  -3   7  11       25.27       23.61      4.32 o 
  -2   7  11     2328.85     2265.94     36.22 o 
  -1   7  11      297.27      308.20      8.73 o 
   0   7  11      482.03      492.79     12.60 o 
   1   7  11      405.66      359.12     10.85 o 
   2   7  11       19.90       14.65      4.97 o 
   3   7  11        5.53        3.65      4.50 o 
   4   7  11      247.03      228.47     10.62 o 
   5   7  11        3.42       -0.44      4.60 o 
   6   7  11       54.88       67.49      9.37 o 
   7   7  11        1.43       -7.38      6.65 o 
   8   7  11        7.78       -0.23      8.70 o 
  -9   8  11        4.00        1.00      6.09 o 
  -8   8  11       56.08       48.20      7.86 o 
  -7   8  11       13.94       12.92      5.74 o 
  -6   8  11        3.58        5.82      5.70 o 
  -5   8  11      836.06      835.54     24.25 o 
  -4   8  11       37.91       32.10      6.63 o 
  -3   8  11       56.85       72.80      6.81 o 
  -2   8  11       11.83       16.19      5.31 o 
  -1   8  11        0.78        0.70      7.41 o 
   0   8  11      192.48      201.99     12.96 o 
   1   8  11      176.87      179.49      9.20 o 
   2   8  11       93.63       94.16      7.99 o 
   3   8  11      132.74      151.25      9.04 o 
   4   8  11        0.03        0.80      4.57 o 
   5   8  11        0.15        4.08      4.97 o 
   6   8  11        7.09       10.43      7.47 o 
   7   8  11       95.66       86.27     17.00 o 
   8   8  11       10.52       13.20      8.97 o 
  -8   9  11      132.99      133.93     22.87 o 
  -7   9  11       38.08       44.12      7.49 o 
  -6   9  11        4.32        7.46      5.29 o 
  -5   9  11       53.03       58.83      6.61 o 
  -4   9  11       14.75       27.65      8.29 o 
  -3   9  11        0.18       -1.41      3.49 o 
  -2   9  11     1060.06     1014.53     20.03 o 
  -1   9  11      123.91      153.15     10.42 o 
   0   9  11       67.14       82.86      7.04 o 
   1   9  11       59.61       67.39      6.82 o 
   2   9  11        4.07        5.41      4.85 o 
   3   9  11       36.64       22.14      5.62 o 
   4   9  11       25.14       21.17      5.78 o 
   5   9  11       19.89        8.79      6.54 o 
   6   9  11        0.04       -1.53      5.39 o 
   7   9  11        5.55        4.78      8.20 o 
  -8  10  11       34.78       22.84      7.34 o 
  -7  10  11        2.37        6.03      5.71 o 
  -6  10  11      100.21      106.59      9.45 o 
  -5  10  11      270.20      241.93     16.17 o 
  -4  10  11      184.68      187.95     19.07 o 
  -3  10  11       15.84        9.92      4.56 o 
  -2  10  11       32.90       37.03      5.61 o 
  -1  10  11       12.92        4.82      9.01 o 
   0  10  11        8.66        4.11      4.72 o 
   1  10  11      272.23      244.53     11.22 o 
   2  10  11        6.20        2.10      4.78 o 
   3  10  11       24.18       34.89      7.05 o 
   4  10  11      153.75      136.92      9.57 o 
   5  10  11        0.13        1.88      5.55 o 
   6  10  11        1.08        6.00      6.58 o 
   7  10  11        6.07       -0.73      8.19 o 
  -7  11  11        1.84       -2.99      5.64 o 
  -6  11  11       20.29        9.54      6.15 o 
  -5  11  11       55.47       54.47      8.99 o 
  -4  11  11       32.29       28.04     10.48 o 
  -3  11  11       28.31       26.39      5.95 o 
  -2  11  11       39.55       36.48      7.16 o 
  -1  11  11      137.94      160.76     11.11 o 
   0  11  11        0.14       -2.68      5.00 o 
   1  11  11      175.85      214.37     10.97 o 
   2  11  11        0.21       -2.76      5.13 o 
   3  11  11       54.26       50.28     12.10 o 
   4  11  11      133.52      107.24      9.20 o 
   5  11  11        8.90        8.92      6.06 o 
   6  11  11        8.54       12.56      6.82 o 
  -6  12  11       50.55       53.92      9.57 o 
  -5  12  11       29.66       18.95     10.80 o 
  -4  12  11      110.08      106.70     10.94 o 
  -3  12  11        0.03        4.27      8.66 o 
  -2  12  11        1.43       -7.80      6.48 o 
  -1  12  11       87.70       94.96     12.78 o 
   0  12  11        0.04       -2.07      5.27 o 
   1  12  11       36.31       32.25      6.60 o 
   2  12  11       32.75       19.51      6.37 o 
   3  12  11        2.02        9.80      5.95 o 
   4  12  11       26.45       15.05      6.39 o 
   5  12  11        0.02        5.15      6.15 o 
  -5  13  11       15.91        8.68      6.93 o 
  -4  13  11        6.74        7.79      6.70 o 
  -3  13  11        4.71        6.32     19.61 o 
  -2  13  11       27.02       19.70      7.69 o 
  -1  13  11        4.73       -0.24      7.51 o 
   0  13  11        8.21        5.70      6.59 o 
   1  13  11      143.41      146.02     15.05 o 
   2  13  11       10.81        2.10      5.90 o 
   3  13  11        0.05       -4.19      5.68 o 
   4  13  11       26.39       21.15      7.31 o 
  -4  14  11        6.59        2.20      7.03 o 
  -3  14  11       21.71       23.64      7.96 o 
  -2  14  11        6.05        3.59      7.04 o 
  -1  14  11       10.70       12.16      7.77 o 
   0  14  11        0.00        7.15      7.98 o 
   1  14  11       13.50       10.10      7.37 o 
   2  14  11        3.39       -1.31      7.32 o 
   3  14  11        3.79       12.35      9.66 o 
  -1  15  11        1.73       11.87      7.75 o 
 -10   0  12        9.96        3.89     12.25 o 
  -9   0  12        0.79        3.26     11.82 o 
  -8   0  12       23.93       45.03     14.73 o 
  -7   0  12     2306.81     2220.70     88.64 o 
  -6   0  12      175.56      167.59     20.25 o 
  -5   0  12       64.90       45.74     12.67 o 
  -4   0  12      114.06      100.89     16.36 o 
  -3   0  12       28.98       34.62     11.97 o 
  -2   0  12      299.11      365.13     28.04 o 
  -1   0  12      182.23      239.64     16.28 o 
   0   0  12       78.06       95.46      7.34 o 
   1   0  12      237.93      268.56     13.78 o 
   2   0  12       15.66       15.36      7.29 o 
   3   0  12        5.90        6.88      6.65 o 
   4   0  12      175.59      203.19     14.72 o 
   5   0  12      821.49      835.35     53.67 o 
   6   0  12      535.79      503.71     41.24 o 
   7   0  12       65.72       80.38     12.24 o 
   8   0  12       20.56       20.39     15.43 o 
   9   0  12        5.31       20.47     11.38 o 
 -10   1  12      117.96       70.25     12.94 o 
  -9   1  12      105.54       98.85     13.22 o 
  -8   1  12      113.70      101.74     14.34 o 
  -7   1  12      499.96      518.50     62.27 o 
  -6   1  12        0.02       -1.95      6.66 o 
  -5   1  12       11.47        2.49      6.50 o 
  -4   1  12      262.78      288.29     25.81 o 
  -3   1  12     1712.16     1877.78     55.76 o 
  -2   1  12      975.76     1219.62     38.84 o 
  -1   1  12       12.03       19.43      4.44 o 
   0   1  12        0.11        0.77      3.38 o 
   1   1  12        1.36       -0.87      2.82 o 
   2   1  12       12.42        9.86      5.12 o 
   3   1  12      865.33      892.77     24.39 o 
   4   1  12      139.50      143.61      8.97 o 
   5   1  12      359.35      341.61     13.19 o 
   6   1  12        0.01       -5.80      4.80 o 
   7   1  12        3.52        1.05      5.40 o 
   8   1  12       13.69       14.78      6.45 o 
   9   1  12      312.41      337.06     23.16 o 
 -10   2  12        9.63       14.21     10.23 o 
  -9   2  12        0.42       -5.95      7.73 o 
  -8   2  12        4.63       -0.76      7.79 o 
  -7   2  12      690.60      650.49     27.08 o 
  -6   2  12      489.85      514.67     23.10 o 
  -5   2  12      118.40      124.64     12.45 o 
  -4   2  12       27.57       13.45      7.79 o 
  -3   2  12        7.00        8.65      7.02 o 
  -2   2  12      236.54      269.94     22.83 o 
  -1   2  12      111.33      136.06      6.46 o 
   0   2  12      479.73      513.36     12.43 o 
   1   2  12      373.85      418.97     11.29 o 
   2   2  12       40.84       35.48      4.74 o 
   3   2  12       16.25       15.90      5.26 o 
   4   2  12      183.40      175.60      9.75 o 
   5   2  12       37.61       34.73      6.32 o 
   6   2  12      138.41      146.73      9.83 o 
   7   2  12      240.71      227.56     13.63 o 
   8   2  12       23.84       20.79      6.85 o 
   9   2  12        2.07        5.80      8.84 o 
 -10   3  12       20.90       19.57     10.23 o 
  -9   3  12       19.96       34.59     10.16 o 
  -8   3  12        0.54       -1.63      6.94 o 
  -7   3  12       88.83       87.54     11.76 o 
  -6   3  12        4.53        3.37      6.68 o 
  -5   3  12        0.06       -0.67      6.31 o 
  -4   3  12       61.30       50.35      9.34 o 
  -3   3  12      694.89      722.81     27.50 o 
  -2   3  12      202.53      221.09     11.76 o 
  -1   3  12        9.90       16.52      5.33 o 
   0   3  12      195.06      213.66      8.21 o 
   1   3  12      375.51      395.58     11.12 o 
   2   3  12       61.52       53.62      5.35 o 
   3   3  12        6.29        3.09      4.78 o 
   4   3  12      637.73      597.20     17.74 o 
   5   3  12       86.72       89.32      8.05 o 
   6   3  12        0.36       -2.87      5.06 o 
   7   3  12      326.55      302.74     16.17 o 
   8   3  12        7.13       13.30      7.56 o 
   9   3  12       11.95        5.73      8.69 o 
 -10   4  12        7.18       12.89     15.05 o 
  -9   4  12       18.80       18.60      8.13 o 
  -8   4  12        9.90        6.67      7.43 o 
  -7   4  12       35.00       27.66      8.84 o 
  -6   4  12       61.63       34.97      8.86 o 
  -5   4  12       10.30        8.57      7.08 o 
  -4   4  12        2.27        4.01      6.77 o 
  -3   4  12       84.53       80.90      8.27 o 
  -2   4  12       92.03       92.29      8.48 o 
  -1   4  12      301.28      291.09     10.92 o 
   0   4  12      121.56      150.89      7.25 o 
   1   4  12     1188.58     1210.37     22.48 o 
   2   4  12       17.98       21.07      4.39 o 
   3   4  12       73.96       73.53      5.96 o 
   4   4  12      626.25      576.33     17.03 o 
   5   4  12        4.41       -2.81      4.90 o 
   6   4  12       11.87       -3.80      7.04 o 
   7   4  12       67.44       90.07     10.55 o 
   8   4  12       17.33       30.05      8.76 o 
  -9   5  12        1.31        1.57      7.62 o 
  -8   5  12       24.45       17.31      6.69 o 
  -7   5  12        0.66       -1.08      5.21 o 
  -6   5  12       56.55       45.80      6.97 o 
  -5   5  12        0.57        3.82      5.20 o 
  -4   5  12      331.69      279.41     11.11 o 
  -3   5  12       59.79       65.62      7.84 o 
  -2   5  12      294.95      364.75     15.84 o 
  -1   5  12       54.70       52.07      7.31 o 
   0   5  12      382.25      376.45     12.68 o 
   1   5  12       33.26       29.80      4.99 o 
   2   5  12       18.03        7.97      4.24 o 
   3   5  12      882.12      757.39     16.92 o 
   4   5  12      208.77      229.50     13.06 o 
   5   5  12        4.15        3.05      5.79 o 
   6   5  12        5.20        8.95      6.61 o 
   7   5  12      143.90      100.60     13.23 o 
   8   5  12        1.80       14.20      7.95 o 
  -9   6  12       48.50       42.16      8.15 o 
  -8   6  12        4.47       -2.15      5.46 o 
  -7   6  12      108.38      113.69      9.86 o 
  -6   6  12        2.66       -1.26      4.19 o 
  -5   6  12       30.80       39.77      5.85 o 
  -4   6  12        6.06        6.73      4.36 o 
  -3   6  12       40.71       39.23      8.14 o 
  -2   6  12       71.93       68.82      5.67 o 
  -1   6  12      363.16      340.90     17.13 o 
   0   6  12      506.29      475.83     14.08 o 
   1   6  12     1141.04     1076.76     34.30 o 
   2   6  12      276.33      242.17      9.52 o 
   3   6  12      166.12      171.22      9.30 o 
   4   6  12      123.10       91.91      7.68 o 
   5   6  12       11.73       17.80      6.91 o 
   6   6  12        8.71       11.04      8.51 o 
   7   6  12        7.39        1.34      6.49 o 
   8   6  12        1.37        3.22      7.53 o 
  -9   7  12        7.31        1.72      6.03 o 
  -8   7  12        0.00        5.78      5.31 o 
  -7   7  12       21.13       17.80      6.14 o 
  -6   7  12       37.96       36.77      5.98 o 
  -5   7  12       56.92       50.10      6.24 o 
  -4   7  12       16.71       10.32      4.62 o 
  -3   7  12       26.72       41.06      5.77 o 
  -2   7  12       50.72       66.79      5.72 o 
  -1   7  12      105.41      136.63      8.43 o 
   0   7  12      192.07      202.43     11.63 o 
   1   7  12       49.77       52.31      6.13 o 
   2   7  12      109.03       96.85      7.58 o 
   3   7  12      347.69      337.08     12.51 o 
   4   7  12       19.20       13.01      5.39 o 
   5   7  12        8.12        4.91      6.32 o 
   6   7  12       22.42       19.79      7.71 o 
   7   7  12        7.96        9.33      7.18 o 
  -8   8  12        0.02       -1.08      5.34 o 
  -7   8  12       71.44       71.18      8.58 o 
  -6   8  12       72.59       41.31      6.40 o 
  -5   8  12      218.54      232.43     10.76 o 
  -4   8  12        5.71        5.56      4.57 o 
  -3   8  12        0.69        7.17      4.52 o 
  -2   8  12      981.23      903.36     23.38 o 
  -1   8  12        2.44       -2.58      4.46 o 
   0   8  12      167.25      142.62      8.52 o 
   1   8  12        0.80        1.85      4.51 o 
   2   8  12       55.05       52.03      6.57 o 
   3   8  12      114.28      105.27      8.52 o 
   4   8  12        0.15        0.45      4.93 o 
   5   8  12        2.24        0.24      5.03 o 
   6   8  12       11.94       13.39      7.07 o 
   7   8  12       30.80       47.11      9.71 o 
  -8   9  12        8.67        0.42      5.81 o 
  -7   9  12       57.76       63.19     15.71 o 
  -6   9  12       13.83       19.76      8.66 o 
  -5   9  12       20.03       11.81      5.43 o 
  -4   9  12        5.13        7.06      4.59 o 
  -3   9  12       71.51       62.49      6.51 o 
  -2   9  12       15.69       12.50      5.83 o 
  -1   9  12        3.89        3.62      5.62 o 
   0   9  12        4.72       -1.63      4.59 o 
   1   9  12      170.11      138.26      8.85 o 
   2   9  12       11.06        8.14      5.16 o 
   3   9  12        7.69       10.82      5.39 o 
   4   9  12       19.21       17.27      5.96 o 
   5   9  12       64.47       57.05      7.66 o 
   6   9  12       10.48       12.95      9.26 o 
   7   9  12       14.76       11.37      8.01 o 
  -7  10  12        0.44        0.60      5.95 o 
  -6  10  12        3.39        5.06      7.15 o 
  -5  10  12      135.54      147.57     13.15 o 
  -4  10  12       21.35       14.52      6.10 o 
  -3  10  12       23.71       19.72      5.99 o 
  -2  10  12       84.14       70.41     13.04 o 
  -1  10  12       44.09       33.27      7.34 o 
   0  10  12        4.79        4.30      6.77 o 
   1  10  12       45.67       44.83     12.27 o 
   2  10  12       17.58       16.12      5.90 o 
   3  10  12        0.71       -0.88      4.90 o 
   4  10  12       63.06       52.73      7.53 o 
   5  10  12        1.24        8.46      5.73 o 
   6  10  12        0.03       -3.93      6.56 o 
  -7  11  12       14.34        9.51      6.16 o 
  -6  11  12        6.37        3.99     10.66 o 
  -5  11  12        5.88        9.80      6.67 o 
  -4  11  12        6.51       -1.23      5.80 o 
  -3  11  12        0.03      -10.62      7.08 o 
  -2  11  12        0.21        6.28      5.84 o 
  -1  11  12        0.12       -3.93      5.77 o 
   0  11  12        3.15        5.93      6.24 o 
   1  11  12        0.98       -7.61      5.23 o 
   2  11  12        2.73        9.85      5.80 o 
   3  11  12        0.01       -1.44      5.46 o 
   4  11  12       15.69       10.44      6.11 o 
   5  11  12        3.24        5.54      6.09 o 
  -6  12  12       14.79        7.40      7.26 o 
  -5  12  12        0.24        4.07      6.74 o 
  -4  12  12       11.74        4.33      7.68 o 
  -3  12  12       20.69       21.24     10.62 o 
  -2  12  12        1.44        8.96     12.43 o 
  -1  12  12        1.99       -1.99     10.05 o 
   0  12  12        4.74        2.69      6.58 o 
   1  12  12       87.20       81.06     10.72 o 
   2  12  12       54.13       44.31      7.53 o 
   3  12  12        1.71        5.21      6.26 o 
   4  12  12       17.07       15.37      6.76 o 
  -4  13  12        2.65       16.36     11.05 o 
  -3  13  12        9.45       14.30     10.55 o 
  -2  13  12        1.70       13.70     10.09 o 
  -1  13  12        2.75        1.32     14.97 o 
   0  13  12        2.71        5.17      7.44 o 
   1  13  12       46.16       52.19      8.67 o 
   2  13  12       15.65       11.71     10.17 o 
   3  13  12        3.56        4.96      6.52 o 
  -2  14  12       10.95       17.02      9.10 o 
  -1  14  12        0.64        8.06      8.61 o 
   0  14  12       21.52       23.77      9.67 o 
   1  14  12       32.71       38.71      8.67 o 
 -10   1  13        2.09       -2.02      9.52 o 
  -9   1  13        0.69        6.59      8.73 o 
  -8   1  13        9.14        4.11      8.21 o 
  -7   1  13        9.18        8.08      7.88 o 
  -6   1  13       78.47       85.93     13.98 o 
  -5   1  13      127.92      137.69     13.14 o 
  -4   1  13       17.58       29.59      8.41 o 
  -3   1  13       56.21       49.87     10.10 o 
  -2   1  13        0.10       -1.65      6.80 o 
  -1   1  13      269.22      320.02     13.88 o 
   0   1  13      267.69      325.84     10.15 o 
   1   1  13      173.14      216.07      8.58 o 
   2   1  13      534.51      613.90     17.29 o 
   3   1  13       78.46       76.07      8.92 o 
   4   1  13       14.00       -1.73      5.71 o 
   5   1  13       50.43       52.57      7.16 o 
   6   1  13       39.88       30.03      6.94 o 
   7   1  13      381.96      348.80     22.99 o 
   8   1  13       17.60       15.32      6.94 o 
 -10   2  13        6.43        5.19      9.78 o 
  -9   2  13       18.08       15.13      9.68 o 
  -8   2  13        6.54        2.15      7.93 o 
  -7   2  13        9.77       20.67      8.57 o 
  -6   2  13      542.10      510.76     24.46 o 
  -5   2  13        0.20        8.64      7.44 o 
  -4   2  13      122.29       97.11     29.81 o 
  -3   2  13       90.38       80.84     11.08 o 
  -2   2  13     2440.99     2738.65     84.43 o 
  -1   2  13     1058.75     1204.20     47.81 o 
   0   2  13       82.76      103.47      7.88 o 
   1   2  13      206.51      254.39      9.26 o 
   2   2  13      456.66      513.30     15.60 o 
   3   2  13      287.14      282.09     14.17 o 
   4   2  13     1329.12     1284.15     28.57 o 
   5   2  13      115.26      110.81      8.86 o 
   6   2  13       95.79       99.04      9.02 o 
   7   2  13        1.43        2.99      5.94 o 
   8   2  13        6.79        9.11      7.46 o 
  -9   3  13       37.67       21.09      9.38 o 
  -8   3  13        9.16        8.92      7.82 o 
  -7   3  13        1.84        8.01      7.64 o 
  -6   3  13      153.39      134.57     13.37 o 
  -5   3  13      229.48      239.83     46.59 o 
  -4   3  13        4.77        4.52      6.76 o 
  -3   3  13        0.30        4.69      7.50 o 
  -2   3  13       36.08       32.86     11.93 o 
  -1   3  13      167.06      164.07      8.72 o 
   0   3  13      727.87      753.44     16.35 o 
   1   3  13      127.27      104.12      7.14 o 
   2   3  13      176.32      217.46     10.52 o 
   3   3  13      143.12      153.51      9.40 o 
   4   3  13       62.76       68.84     13.42 o 
   5   3  13        9.91       14.66      7.89 o 
   6   3  13      140.37      129.40      9.97 o 
   7   3  13     1313.34     1197.77     34.05 o 
   8   3  13       69.72       84.67     10.95 o 
  -9   4  13       56.41       56.10     11.86 o 
  -8   4  13       13.10       14.78      8.79 o 
  -7   4  13       36.57       26.95     13.31 o 
  -6   4  13      239.03      232.54     16.79 o 
  -5   4  13       28.52       20.94      8.26 o 
  -4   4  13        9.56       16.25      8.25 o 
  -3   4  13      443.16      436.95     23.05 o 
  -2   4  13      320.03      309.95     14.06 o 
  -1   4  13      449.29      412.24     13.35 o 
   0   4  13      269.16      285.72     10.05 o 
   1   4  13      178.07      198.11      9.44 o 
   2   4  13       73.57       69.26      5.99 o 
   3   4  13      479.32      463.07     21.09 o 
   4   4  13      176.76      130.66      9.17 o 
   5   4  13       50.31       40.23     11.05 o 
   6   4  13       59.02       72.31     13.57 o 
   7   4  13       12.07        9.11      8.27 o 
   8   4  13        5.85        5.54      7.06 o 
  -9   5  13       34.80       34.68     10.34 o 
  -8   5  13       11.54        8.54      8.78 o 
  -7   5  13       35.35       43.62     10.26 o 
  -6   5  13      118.98      111.74     13.09 o 
  -5   5  13       68.42       67.13      8.61 o 
  -4   5  13       26.82       27.93      7.09 o 
  -3   5  13       90.65      101.04      9.32 o 
  -2   5  13        8.37       -1.91      7.11 o 
  -1   5  13       93.49      106.12      7.74 o 
   0   5  13      880.75      859.74     20.77 o 
   1   5  13      739.86      906.66     18.94 o 
   2   5  13      206.24      211.13     10.46 o 
   3   5  13       86.57       84.54      6.61 o 
   4   5  13        0.08        0.73      5.43 o 
   5   5  13       35.27       27.34     11.35 o 
   6   5  13       52.30       58.67      9.09 o 
   7   5  13      249.06      240.49     15.49 o 
   8   5  13       21.90       18.84     10.90 o 
  -9   6  13       15.84       12.46      9.12 o 
  -8   6  13       73.46       53.41     11.81 o 
  -7   6  13        0.03        1.13      4.56 o 
  -6   6  13      111.88       99.52      8.03 o 
  -5   6  13       10.59        4.68      4.55 o 
  -4   6  13       39.67       49.83      6.38 o 
  -3   6  13       37.39       37.07      7.33 o 
  -2   6  13       15.12        5.58      7.48 o 
  -1   6  13      201.55      195.68      9.80 o 
   0   6  13      117.50      128.50      8.51 o 
   1   6  13       17.85       13.38      4.51 o 
   2   6  13      330.96      286.17     11.53 o 
   3   6  13      333.15      337.94     31.69 o 
   4   6  13       30.94       46.06      8.02 o 
   5   6  13        8.53       -0.09      6.01 o 
   6   6  13       30.85       21.03      9.68 o 
   7   6  13       23.00       13.77      8.54 o 
  -8   7  13       17.71       15.65      5.79 o 
  -7   7  13       51.02       53.45      7.14 o 
  -6   7  13       32.26       28.27      6.08 o 
  -5   7  13        4.83        2.89      4.88 o 
  -4   7  13        0.45       -0.32      4.47 o 
  -3   7  13        5.84        1.83      4.61 o 
  -2   7  13        1.87       -1.81      5.39 o 
  -1   7  13        3.85        7.53      4.70 o 
   0   7  13      190.35      198.48     10.22 o 
   1   7  13      140.72      134.44      8.51 o 
   2   7  13      294.82      294.56     11.92 o 
   3   7  13      188.15      172.27      9.74 o 
   4   7  13        1.87        3.70      5.57 o 
   5   7  13       27.17       26.32      8.07 o 
   6   7  13       19.92       12.37      7.49 o 
   7   7  13       56.23       44.88      9.26 o 
  -8   8  13       52.78       54.52     12.25 o 
  -7   8  13       27.00       21.40      7.01 o 
  -6   8  13        1.54       -4.26      4.57 o 
  -5   8  13        0.08        1.89      4.53 o 
  -4   8  13        5.60        9.67      4.94 o 
  -3   8  13       29.91       33.09      5.82 o 
  -2   8  13      223.16      188.99     11.91 o 
  -1   8  13      113.52      142.95     11.45 o 
   0   8  13       22.29       29.29      6.83 o 
   1   8  13      117.25      111.13      8.09 o 
   2   8  13      137.71      120.76      8.54 o 
   3   8  13      205.28      210.99     12.54 o 
   4   8  13       88.51       74.16      7.84 o 
   5   8  13       16.25        6.23      6.89 o 
   6   8  13        7.33       17.49     11.38 o 
  -7   9  13        6.66        5.18      5.80 o 
  -6   9  13        4.63        7.85      5.96 o 
  -5   9  13        7.26        6.90      5.08 o 
  -4   9  13       39.01       43.92      6.47 o 
  -3   9  13        0.37       -1.13      4.42 o 
  -2   9  13       30.59       14.17      8.04 o 
  -1   9  13        3.57        2.64      8.46 o 
   0   9  13       12.00        9.12      6.08 o 
   1   9  13       14.61        4.31      5.14 o 
   2   9  13        3.69        0.33      5.18 o 
   3   9  13      105.02       95.46      8.38 o 
   4   9  13       12.10        9.36      7.32 o 
   5   9  13        0.56       -2.37      5.94 o 
   6   9  13       37.02       50.76      9.93 o 
  -7  10  13       11.61        6.46      6.56 o 
  -6  10  13       14.18       19.67      6.67 o 
  -5  10  13       29.86       40.45      9.07 o 
  -4  10  13        3.29       -1.91      5.45 o 
  -3  10  13       34.72       34.17      9.51 o 
  -2  10  13        7.67       -4.00      7.36 o 
  -1  10  13       43.17       30.68      7.12 o 
   0  10  13      339.32      384.71     16.59 o 
   1  10  13       99.46       93.22      8.37 o 
   2  10  13        0.47        4.19      5.46 o 
   3  10  13        6.70        5.95      5.60 o 
   4  10  13        3.78       -0.52      5.54 o 
   5  10  13        0.10        2.88      6.07 o 
  -6  11  13       16.42        6.28     11.36 o 
  -5  11  13       73.16       52.06      9.34 o 
  -4  11  13       58.22       68.72     17.42 o 
  -3  11  13       45.31       94.73     17.06 o 
  -2  11  13       13.39       12.00      6.70 o 
  -1  11  13        0.01        4.46      6.23 o 
   0  11  13        0.11       -5.28      6.58 o 
   1  11  13       83.58       98.54     10.46 o 
   2  11  13       11.68       12.46      6.07 o 
   3  11  13       81.82       54.00      8.06 o 
   4  11  13       29.36       53.49      8.14 o 
  -5  12  13       25.09       29.60     13.10 o 
  -4  12  13        0.02       10.55     10.41 o 
  -3  12  13       39.16       42.13     14.16 o 
  -2  12  13       14.85        7.52      8.09 o 
  -1  12  13        2.00        9.72      6.92 o 
   0  12  13       35.13       23.07      8.02 o 
   1  12  13       34.65       38.53      8.75 o 
   2  12  13        1.88        5.37      6.16 o 
   3  12  13        0.09       -9.14      6.09 o 
  -3  13  13        0.92       -1.70      9.70 o 
  -2  13  13       11.58       18.45     11.12 o 
  -1  13  13       21.18       17.46      8.86 o 
   0  13  13       20.20       20.79      9.09 o 
   1  13  13        7.13       15.57      7.87 o 
   2  13  13        7.50        8.44      6.49 o 
  -9   0  14        8.55       18.62     13.81 o 
  -8   0  14       30.91       28.89     14.80 o 
  -7   0  14        0.24      -10.55     10.12 o 
  -6   0  14        3.10       -4.04      9.98 o 
  -5   0  14      221.09      228.27     23.36 o 
  -4   0  14     1039.09      962.76     48.71 o 
  -3   0  14      692.33      691.17     40.00 o 
  -2   0  14      247.12      283.07     26.41 o 
  -1   0  14        9.46       12.74     12.25 o 
   0   0  14       48.66       43.15      6.73 o 
   1   0  14      994.21     1163.01     36.66 o 
   2   0  14     4273.29     4937.17    117.70 o 
   3   0  14      210.20      269.85     17.19 o 
   4   0  14       54.27       86.78     21.91 o 
   5   0  14       52.85       57.16     13.52 o 
   6   0  14        1.54       -5.56      7.70 o 
   7   0  14       47.73       30.67     11.01 o 
   8   0  14        4.31        1.17      9.01 o 
  -9   1  14        0.06        2.86      8.72 o 
  -8   1  14       84.86       80.02     27.86 o 
  -7   1  14       25.12       21.52      9.08 o 
  -6   1  14      255.86      243.62     29.17 o 
  -5   1  14        8.19        8.43      7.63 o 
  -4   1  14        5.13       -7.04      6.46 o 
  -3   1  14        1.23        2.06      7.02 o 
  -2   1  14      104.39      118.03     20.43 o 
  -1   1  14      531.79      688.55     40.23 o 
   0   1  14      633.51      740.65     18.69 o 
   1   1  14      131.24      159.91      9.47 o 
   2   1  14      587.27      712.02     19.42 o 
   3   1  14        0.29       -4.33      4.53 o 
   4   1  14      218.74      241.46     11.98 o 
   5   1  14      524.61      504.60     17.03 o 
   6   1  14        0.92       -7.99      5.33 o 
   7   1  14      158.29      139.99     11.05 o 
  -9   2  14        1.74        2.04      9.00 o 
  -8   2  14       84.97       70.31     12.26 o 
  -7   2  14       24.24       31.76      9.67 o 
  -6   2  14        0.27       -1.52      9.20 o 
  -5   2  14        0.49        2.49      7.10 o 
  -4   2  14        6.76        5.17      7.46 o 
  -3   2  14      210.50      195.91     15.83 o 
  -2   2  14      596.76      699.09     25.16 o 
  -1   2  14      106.59      133.45     16.62 o 
   0   2  14       60.35       62.78      6.81 o 
   1   2  14      112.56      125.23      7.84 o 
   2   2  14     1132.34     1151.38     26.12 o 
   3   2  14       53.96       54.90      7.36 o 
   4   2  14       13.60       13.19      5.72 o 
   5   2  14       32.59       31.65      6.91 o 
   6   2  14       24.90       26.44      9.82 o 
   7   2  14      104.00      130.38     10.70 o 
  -9   3  14        1.69       -5.56      7.43 o 
  -8   3  14        0.10       -1.23      7.11 o 
  -7   3  14      398.06      382.72     21.77 o 
  -6   3  14      159.66      152.74     14.67 o 
  -5   3  14      161.26      153.77     23.93 o 
  -4   3  14       56.46       64.29     10.93 o 
  -3   3  14       48.53       42.58      7.88 o 
  -2   3  14      123.80      142.76     15.94 o 
  -1   3  14      111.79      124.83     10.26 o 
   0   3  14      304.48      292.53     11.72 o 
   1   3  14      133.66      135.81      7.52 o 
   2   3  14      189.66      204.58     12.90 o 
   3   3  14       36.15       30.00      6.17 o 
   4   3  14        4.85        1.88      5.20 o 
   5   3  14       76.48       83.00      9.84 o 
   6   3  14        0.53        5.33      6.80 o 
   7   3  14       13.41       16.63      7.92 o 
  -9   4  14       14.39       23.46      9.87 o 
  -8   4  14        6.69        9.39      9.88 o 
  -7   4  14       24.98       20.96     12.53 o 
  -6   4  14        0.15       -6.53     12.00 o 
  -5   4  14       48.41       28.76     20.92 o 
  -4   4  14      927.31     1002.37     28.18 o 
  -3   4  14       96.28       98.18      9.59 o 
  -2   4  14      234.18      248.99     13.35 o 
  -1   4  14      147.57      138.70     10.48 o 
   0   4  14       45.93       33.77      6.05 o 
   1   4  14      384.83      397.25     12.44 o 
   2   4  14       48.74       29.23      5.07 o 
   3   4  14        8.89        5.45      5.09 o 
   4   4  14      118.35       93.40      8.54 o 
   5   4  14        5.85        2.55      6.09 o 
   6   4  14       54.07       29.31      7.89 o 
   7   4  14        1.30       -1.16      6.59 o 
  -8   5  14       12.08        2.70      8.33 o 
  -7   5  14      287.28      253.03     18.68 o 
  -6   5  14        0.27        6.05      7.77 o 
  -5   5  14       64.95       57.31      8.56 o 
  -4   5  14       70.13       67.00      8.77 o 
  -3   5  14        1.78       -6.91      5.26 o 
  -2   5  14       38.76       30.56      7.07 o 
  -1   5  14      802.17      768.67     23.31 o 
   0   5  14       10.45        6.12      4.98 o 
   1   5  14      187.34      176.16      8.64 o 
   2   5  14      130.97      106.79      7.29 o 
   3   5  14       71.44       54.15      7.20 o 
   4   5  14      411.20      395.63     21.31 o 
   5   5  14       24.08       22.44      7.13 o 
   6   5  14       16.11       13.11      7.12 o 
   7   5  14       37.40       20.41      8.53 o 
  -8   6  14       77.98       79.39     10.04 o 
  -7   6  14        0.85        6.63      6.50 o 
  -6   6  14       59.70       58.15      8.81 o 
  -5   6  14        1.83        5.41      6.24 o 
  -4   6  14      449.42      438.98     24.70 o 
  -3   6  14        3.61       -5.63      5.58 o 
  -2   6  14        0.22       -1.97      5.56 o 
  -1   6  14       58.54       42.70      7.67 o 
   0   6  14       38.17       37.68      6.23 o 
   1   6  14      529.13      442.14     12.81 o 
   2   6  14      751.46      697.82     18.73 o 
   3   6  14        0.41       -3.27      5.78 o 
   4   6  14      135.68       91.82     12.10 o 
   5   6  14        7.24        8.51      6.71 o 
   6   6  14       56.82       52.00     10.85 o 
  -8   7  14        0.36       -1.53      5.40 o 
  -7   7  14      109.16       98.11     14.06 o 
  -6   7  14        1.22        4.13      5.03 o 
  -5   7  14       57.87       59.63      7.29 o 
  -4   7  14       35.51       43.65     10.41 o 
  -3   7  14      131.55      131.73     10.89 o 
  -2   7  14        8.16       21.61      6.91 o 
  -1   7  14        7.45        0.07      6.84 o 
   0   7  14       42.55       19.69      5.53 o 
   1   7  14      260.05      208.72     12.31 o 
   2   7  14      189.08      190.01     10.32 o 
   3   7  14      260.66      228.35     11.26 o 
   4   7  14       87.35       72.56      9.74 o 
   5   7  14        1.21       -9.16      6.11 o 
   6   7  14        3.72        5.04      7.31 o 
  -7   8  14        0.17       -0.77      5.48 o 
  -6   8  14       24.25       14.84      5.45 o 
  -5   8  14        1.50        0.43      4.96 o 
  -4   8  14       68.63       54.79      8.00 o 
  -3   8  14       20.43       31.47      7.52 o 
  -2   8  14        8.78        8.62      9.42 o 
  -1   8  14        5.76        1.65      7.32 o 
   0   8  14       14.32       17.59      6.76 o 
   1   8  14        0.00        9.09      6.03 o 
   2   8  14       41.03       47.14      6.83 o 
   3   8  14        7.19        3.22      5.36 o 
   4   8  14       22.37       17.16     10.49 o 
   5   8  14        2.08        9.34      6.99 o 
   6   8  14       25.29       22.59      8.69 o 
  -7   9  14        0.02        1.95      5.81 o 
  -6   9  14        0.18        1.93      7.21 o 
  -5   9  14        0.00       -5.72      4.69 o 
  -4   9  14        2.52       -4.62      4.70 o 
  -3   9  14       35.64       42.34     10.80 o 
  -2   9  14        0.02       -1.10      7.55 o 
  -1   9  14       37.64       37.59     14.49 o 
   0   9  14      168.02      154.86     11.52 o 
   1   9  14        3.15       -0.01      8.53 o 
   2   9  14       58.70       43.57      7.02 o 
   3   9  14       71.65       65.98     13.51 o 
   4   9  14        0.05       -0.77      5.62 o 
   5   9  14        8.05       16.98      7.68 o 
  -6  10  14        2.48        9.50      6.34 o 
  -5  10  14       17.33        8.95     10.94 o 
  -4  10  14        0.02       -4.79      8.34 o 
  -3  10  14       26.35       22.67     10.17 o 
  -2  10  14        2.53       -0.08     15.82 o 
  -1  10  14       57.94       75.57     10.22 o 
   0  10  14        1.98        6.23      6.35 o 
   1  10  14        0.85        0.81      6.51 o 
   2  10  14        0.10       -4.23      5.24 o 
   3  10  14        4.40        9.19      5.96 o 
   4  10  14        0.24        8.50      6.54 o 
  -5  11  14        2.72        4.68      7.06 o 
  -4  11  14        0.12        2.41     11.68 o 
  -3  11  14        0.13        3.12     11.47 o 
  -2  11  14        0.60       -8.11      8.57 o 
  -1  11  14        2.32        0.15      6.60 o 
   0  11  14       57.25       65.70     15.22 o 
   1  11  14        8.01       16.80      7.62 o 
   2  11  14        9.08        1.40      6.15 o 
   3  11  14        0.05       -2.10      5.97 o 
  -3  12  14       24.57       23.58     14.02 o 
  -2  12  14        8.02        9.98     12.04 o 
  -1  12  14        2.83        2.19      9.00 o 
   0  12  14        1.61        7.45      7.24 o 
   1  12  14        1.35        6.95      7.58 o 
   2  12  14        5.01        5.14      7.38 o 
  -8   1  15       19.91       20.47     10.10 o 
  -7   1  15        7.58        8.43     10.58 o 
  -6   1  15       21.02       29.87      9.47 o 
  -5   1  15        2.99        2.22     10.20 o 
  -4   1  15      197.17      212.42     16.84 o 
  -3   1  15       67.18       65.39     21.06 o 
  -2   1  15       28.28       41.21     10.16 o 
  -1   1  15      882.12      962.96     44.01 o 
   0   1  15        1.52        7.89      5.77 o 
   1   1  15        0.03        0.64      4.76 o 
   2   1  15        2.61        3.18      5.13 o 
   3   1  15       87.57       79.26      8.31 o 
   4   1  15        6.48        3.36      6.35 o 
   5   1  15       33.84       17.73      6.48 o 
   6   1  15       31.99       20.53     11.10 o 
   7   1  15        0.00       -4.81      6.28 o 
  -8   2  15        0.04        6.11      7.58 o 
  -7   2  15      283.11      218.48     17.56 o 
  -6   2  15       78.16       80.71     12.08 o 
  -5   2  15       15.34       12.87     11.51 o 
  -4   2  15      837.01      897.66     34.11 o 
  -3   2  15        3.19        7.13      7.62 o 
  -2   2  15       54.96       68.39      8.93 o 
  -1   2  15      449.11      496.08     49.49 o 
   0   2  15      291.62      293.21     14.23 o 
   1   2  15       27.82       20.10      6.13 o 
   2   2  15       16.12       20.19      5.85 o 
   3   2  15        2.40        0.15      4.96 o 
   4   2  15        6.56       -6.05      5.15 o 
   5   2  15        2.10        8.04      6.08 o 
   6   2  15      111.43      115.79     10.45 o 
   7   2  15        0.48        5.10      7.44 o 
  -8   3  15        6.09       13.86      8.54 o 
  -7   3  15        0.22        7.74      9.52 o 
  -6   3  15       55.55       54.27     11.02 o 
  -5   3  15       35.35       50.93     11.15 o 
  -4   3  15      691.54      718.88     47.69 o 
  -3   3  15       47.38       39.88      7.75 o 
  -2   3  15      178.36      151.58     11.46 o 
  -1   3  15     2558.54     2659.71     57.23 o 
   0   3  15        3.67        0.68      6.07 o 
   1   3  15       28.89       22.51      5.44 o 
   2   3  15      105.64      122.10      8.92 o 
   3   3  15      105.16      113.27     13.09 o 
   4   3  15      185.29      145.92     10.16 o 
   5   3  15       76.87       71.34      8.45 o 
   6   3  15      128.70      125.68     12.10 o 
   7   3  15        0.59        8.18      7.54 o 
  -8   4  15       14.88       11.30      8.67 o 
  -7   4  15       97.79       80.57     12.85 o 
  -6   4  15       31.47       18.13      9.03 o 
  -5   4  15        5.00        3.24      7.92 o 
  -4   4  15     1327.24     1390.65     39.31 o 
  -3   4  15       22.90       15.78      7.00 o 
  -2   4  15       53.02       57.39     11.26 o 
  -1   4  15      518.77      553.64     25.04 o 
   0   4  15       64.82       49.96      8.23 o 
   1   4  15       50.59       26.76      5.92 o 
   2   4  15       37.44       47.44      6.99 o 
   3   4  15        5.12        1.52      5.18 o 
   4   4  15        0.15       -7.16      4.77 o 
   5   4  15       20.14       25.28      7.54 o 
   6   4  15      180.36      169.73     13.30 o 
  -8   5  15        3.74       14.85      8.97 o 
  -7   5  15        4.54       -2.74      7.76 o 
  -6   5  15       77.60       78.93     10.02 o 
  -5   5  15        8.18        9.12      6.80 o 
  -4   5  15      132.89      118.44     10.99 o 
  -3   5  15        1.51       -3.38      6.01 o 
  -2   5  15       16.73       22.87      7.31 o 
  -1   5  15     1651.60     1726.64     41.17 o 
   0   5  15       59.26       69.72     12.33 o 
   1   5  15       29.54       30.06      6.26 o 
   2   5  15       46.46       41.47      6.82 o 
   3   5  15       32.70       33.02      7.32 o 
   4   5  15       30.24       27.74      7.59 o 
   5   5  15        0.94        8.53      6.98 o 
   6   5  15      178.50      161.27     13.25 o 
  -7   6  15        1.25        5.74      6.93 o 
  -6   6  15       35.53       30.38      8.21 o 
  -5   6  15       78.81       63.64      9.50 o 
  -4   6  15      249.45      269.82     15.00 o 
  -3   6  15        7.29       18.07      7.30 o 
  -2   6  15        3.57        2.92     10.73 o 
  -1   6  15       43.79       49.04      8.46 o 
   0   6  15       74.45       76.18      9.43 o 
   1   6  15       33.04       45.94      6.94 o 
   2   6  15       45.97       42.75      8.78 o 
   3   6  15      219.49      181.83     17.72 o 
   4   6  15        0.54       -7.19      6.10 o 
   5   6  15        5.70       -1.92      6.53 o 
   6   6  15       64.67       69.48     15.78 o 
  -7   7  15       28.23       29.05      8.05 o 
  -6   7  15        5.50       -1.68      6.58 o 
  -5   7  15        8.07       11.41      6.88 o 
  -4   7  15        1.46       13.89      6.80 o 
  -3   7  15       74.22       75.43      9.61 o 
  -2   7  15      212.33      247.76     14.04 o 
  -1   7  15       16.06       31.93      9.86 o 
   0   7  15        0.06        5.75      5.78 o 
   1   7  15      120.38      125.83     10.54 o 
   2   7  15        9.61       12.50      5.99 o 
   3   7  15       19.81       27.93      7.57 o 
   4   7  15        7.86       -0.13      8.38 o 
   5   7  15        3.69        5.99      7.45 o 
  -6   8  15       17.96       -0.95      6.88 o 
  -5   8  15        0.61        8.53      6.86 o 
  -4   8  15       10.30        5.88      7.06 o 
  -3   8  15       54.62       43.76      8.48 o 
  -2   8  15       27.65       17.83      8.89 o 
  -1   8  15       53.78       15.12     22.41 o 
   0   8  15       10.38       25.02      7.36 o 
   1   8  15       41.61       47.22      8.44 o 
   2   8  15       83.09       67.58     13.19 o 
   3   8  15       50.54       43.20      7.15 o 
   4   8  15        2.24       10.88      7.03 o 
   5   8  15       22.74       25.58      8.75 o 
  -6   9  15        1.95        7.77      5.80 o 
  -5   9  15       19.54       16.99      6.47 o 
  -4   9  15        0.55        3.26      6.65 o 
  -3   9  15       47.82       58.06     12.04 o 
  -2   9  15       35.98       39.83     10.85 o 
  -1   9  15       11.70       12.49      9.39 o 
   0   9  15       14.59       12.30      9.63 o 
   1   9  15        9.40        5.77      6.58 o 
   2   9  15        0.06        7.72      6.70 o 
   3   9  15       11.63       11.80      6.24 o 
   4   9  15        4.52       -7.20      6.73 o 
  -5  10  15       49.96       44.67      9.71 o 
  -4  10  15       57.84       69.66     13.24 o 
  -3  10  15       16.04       10.66      9.92 o 
  -2  10  15        5.92        0.93      8.77 o 
  -1  10  15        7.55       -6.28      8.74 o 
   0  10  15      159.24      146.58     11.74 o 
   1  10  15       35.33       28.65      9.17 o 
   2  10  15       51.44       45.35      9.02 o 
   3  10  15       24.13       32.26      7.46 o 
  -3  11  15       19.81       22.88     11.05 o 
  -2  11  15       22.29       17.50     10.46 o 
  -1  11  15        8.28        7.29      9.62 o 
   0  11  15        4.62        9.10      7.27 o 
   1  11  15        1.17       -5.14      6.52 o 
   2  11  15        0.68       -1.05      7.05 o 
  -8   0  16        3.80       -9.42     11.26 o 
  -7   0  16      442.52      365.97     32.78 o 
  -6   0  16      145.80      123.27     21.03 o 
  -5   0  16      172.81      149.89     21.24 o 
  -4   0  16        2.31        0.71      9.70 o 
  -3   0  16       93.56       85.88     18.13 o 
  -2   0  16       28.16       36.68     14.30 o 
  -1   0  16      143.56      189.35     14.66 o 
   0   0  16       24.20       32.00     13.88 o 
   1   0  16       97.15       57.35     16.64 o 
   2   0  16       12.87       23.54      8.99 o 
   3   0  16       10.57       -5.99      8.73 o 
   4   0  16        4.80        7.06      9.23 o 
   5   0  16      137.57      133.12     15.30 o 
   6   0  16        1.59        2.99     11.86 o 
  -8   1  16       17.80        9.59      9.97 o 
  -7   1  16       21.22       28.14     10.09 o 
  -6   1  16       39.98       29.86     10.09 o 
  -5   1  16       36.51       40.13     11.19 o 
  -4   1  16      204.99      201.38     17.00 o 
  -3   1  16       21.05       21.09      9.18 o 
  -2   1  16       34.83       48.04      8.42 o 
  -1   1  16        0.76       -7.27      5.38 o 
   0   1  16       32.83       44.96     10.66 o 
   1   1  16       53.40       57.35     13.24 o 
   2   1  16       52.14       75.22      8.04 o 
   3   1  16      670.31      697.46     20.48 o 
   4   1  16       50.59       64.95      8.41 o 
   5   1  16       86.95       74.83      8.97 o 
   6   1  16        9.57        0.84      7.65 o 
  -8   2  16        0.04        0.36      7.85 o 
  -7   2  16      265.47      211.04     17.98 o 
  -6   2  16        2.11        3.63     15.19 o 
  -5   2  16       95.38      113.05     13.82 o 
  -4   2  16        4.70       -1.21      7.67 o 
  -3   2  16       40.26       36.04      8.08 o 
  -2   2  16       27.11       34.58      7.60 o 
  -1   2  16       33.33       39.28      7.81 o 
   0   2  16      149.60      192.07     16.78 o 
   1   2  16       35.31       54.45     23.12 o 
   2   2  16        4.23        6.29      5.06 o 
   3   2  16        3.33        5.11      5.83 o 
   4   2  16       23.34       15.24      8.65 o 
   5   2  16       39.63       31.23      7.74 o 
   6   2  16       33.72       26.81      7.82 o 
  -7   3  16       44.15       59.24     18.16 o 
  -6   3  16       12.73       -3.19      7.40 o 
  -5   3  16        0.11        8.87      9.66 o 
  -4   3  16        6.98        9.61      6.66 o 
  -3   3  16       52.48       58.23      8.80 o 
  -2   3  16      259.51      286.24     16.77 o 
  -1   3  16       88.92      109.12     19.83 o 
   0   3  16        8.22       -2.78      5.97 o 
   1   3  16       71.19       70.71     18.59 o 
   2   3  16        3.95        9.21      5.76 o 
   3   3  16      122.33      108.65      9.32 o 
   4   3  16        0.99        3.08      5.75 o 
   5   3  16       40.17       42.57      7.93 o 
   6   3  16        1.86       -2.53      7.15 o 
  -7   4  16       65.44       77.64     13.12 o 
  -6   4  16      206.19      190.53     33.74 o 
  -5   4  16      154.47      168.33     18.80 o 
  -4   4  16        2.58       15.66      8.41 o 
  -3   4  16       13.14        9.16      7.09 o 
  -2   4  16       11.07        7.71      6.89 o 
  -1   4  16       19.82       47.26     11.62 o 
   0   4  16       33.87       39.17     12.50 o 
   1   4  16       60.57       37.65      8.88 o 
   2   4  16       24.37       35.03      6.70 o 
   3   4  16        0.47        4.19      5.72 o 
   4   4  16        1.84        6.70      8.40 o 
   5   4  16        0.05       -4.39      6.36 o 
  -7   5  16        3.42        6.16      7.47 o 
  -6   5  16        0.31        6.49      6.78 o 
  -5   5  16        1.17       13.45      6.88 o 
  -4   5  16       47.73       44.17      8.62 o 
  -3   5  16       17.39       24.73      7.67 o 
  -2   5  16      175.14      181.40     12.79 o 
  -1   5  16       64.45       87.24     10.01 o 
   0   5  16      113.29      111.86     10.58 o 
   1   5  16       32.72       20.51      6.12 o 
   2   5  16        0.01        4.27      6.77 o 
   3   5  16      168.22      134.29     11.40 o 
   4   5  16       29.66       29.24      7.73 o 
   5   5  16        2.72        7.49      7.22 o 
  -6   6  16      270.14      251.35     19.41 o 
  -5   6  16        9.73        1.89      6.75 o 
  -4   6  16        7.01        8.27     12.53 o 
  -3   6  16      113.04      106.09     10.80 o 
  -2   6  16       44.38       48.59     12.87 o 
  -1   6  16       83.13       76.53      9.72 o 
   0   6  16       15.31        5.60      6.53 o 
   1   6  16       66.45       55.42     13.86 o 
   2   6  16       20.06        4.90      8.68 o 
   3   6  16        3.76        8.27      7.04 o 
   4   6  16        6.75        8.39      7.13 o 
   5   6  16       11.65        8.44     13.16 o 
  -6   7  16       19.05       21.01     12.22 o 
  -5   7  16       58.79       68.67     10.12 o 
  -4   7  16        2.70       13.55      7.32 o 
  -3   7  16       14.62       11.83      7.20 o 
  -2   7  16        0.08       -4.98      5.87 o 
  -1   7  16       55.73       79.11     14.06 o 
   0   7  16        7.75        6.90      8.89 o 
   1   7  16        1.87        9.46      7.10 o 
   2   7  16       11.47       15.17     11.58 o 
   3   7  16      210.37      172.34     12.95 o 
   4   7  16        1.39        7.68      8.74 o 
  -5   8  16       11.11       28.84      8.51 o 
  -4   8  16        0.05        4.65      7.05 o 
  -3   8  16       65.89       54.95      9.39 o 
  -2   8  16        0.20        8.69      9.21 o 
  -1   8  16        4.34       17.86      9.57 o 
   0   8  16        0.97       -5.24      8.89 o 
   1   8  16        8.24       11.87      6.87 o 
   2   8  16      240.56      199.55     13.66 o 
   3   8  16        0.05        4.24      7.17 o 
  -4   9  16        1.09        0.29      9.32 o 
  -3   9  16        1.90       -8.52     11.89 o 
  -2   9  16        2.49       15.04      9.99 o 
  -1   9  16       16.79       26.05     10.23 o 
   0   9  16       15.05       -4.92      9.88 o 
   1   9  16       16.04       15.10      7.68 o 
   2   9  16        8.50       16.49      7.86 o 
   3   9  16        6.83        7.46     22.13 o 
  -3  10  16        0.49        8.46     10.61 o 
  -2  10  16        2.09        1.45      9.15 o 
  -1  10  16       42.09       38.14     23.54 o 
   0  10  16       16.48       15.80     10.02 o 
   1  10  16       35.00       58.46      9.62 o 
  -7   1  17        0.04       -4.28      7.67 o 
  -6   1  17        0.02       -2.40      7.35 o 
  -5   1  17        1.77       -0.29      7.39 o 
  -4   1  17       54.88       31.70      9.68 o 
  -3   1  17        0.77        6.89     13.81 o 
  -2   1  17       11.76       20.37      7.14 o 
  -1   1  17       12.33       32.58     20.64 o 
   0   1  17        0.06       -6.84     14.23 o 
   1   1  17       16.49       19.75     12.99 o 
   2   1  17        2.17       -8.21      8.25 o 
   3   1  17        9.04       10.53      6.97 o 
   4   1  17        0.01       -5.56      9.01 o 
   5   1  17        4.03        7.01      7.09 o 
  -7   2  17       62.68       71.81     12.72 o 
  -6   2  17       45.64       61.25     12.40 o 
  -5   2  17        0.01        5.15      8.09 o 
  -4   2  17        0.12        6.65      8.52 o 
  -3   2  17       24.04       33.80      9.14 o 
  -2   2  17       73.15       74.02      9.46 o 
  -1   2  17      116.01      114.91     13.32 o 
   0   2  17       37.65       53.35     17.31 o 
   1   2  17        0.65        6.81      9.22 o 
   2   2  17        4.04       -0.56      6.82 o 
   3   2  17       30.64       29.12      7.13 o 
   4   2  17       15.17       20.70      7.20 o 
   5   2  17        6.88       10.74      7.14 o 
  -7   3  17        7.09       11.71      8.48 o 
  -6   3  17        2.26       13.35      8.99 o 
  -5   3  17      235.91      273.22     20.27 o 
  -4   3  17       74.71      107.78     15.81 o 
  -3   3  17        8.98        2.24      6.80 o 
  -2   3  17       33.95       33.16      8.36 o 
  -1   3  17        5.85       16.60      7.05 o 
   0   3  17       91.73       93.86     27.90 o 
   1   3  17       49.93       59.39     12.52 o 
   2   3  17       88.79      105.72     11.05 o 
   3   3  17        1.77       -2.82      6.02 o 
   4   3  17        6.45       12.11      6.58 o 
   5   3  17        0.65        6.33      7.32 o 
  -6   4  17      130.21      134.14     29.98 o 
  -5   4  17       11.87       20.28      7.90 o 
  -4   4  17        0.05        5.70      6.63 o 
  -3   4  17      152.13      160.16     12.68 o 
  -2   4  17      572.24      587.45     21.84 o 
  -1   4  17      108.14      115.38     12.56 o 
   0   4  17       38.72       59.27     18.41 o 
   1   4  17        4.73       10.14      9.90 o 
   2   4  17       19.33        8.02     10.80 o 
   3   4  17        0.95       -1.77      6.04 o 
   4   4  17       48.33       36.84      8.76 o 
  -6   5  17        0.14        2.53      7.49 o 
  -5   5  17      221.12      227.65     14.89 o 
  -4   5  17        9.45       16.32      7.89 o 
  -3   5  17       14.19        6.01      7.03 o 
  -2   5  17       12.16       -0.73      6.72 o 
  -1   5  17       90.84       76.56     10.11 o 
   0   5  17      118.30      129.48     11.69 o 
   1   5  17       16.35       12.94     10.42 o 
   2   5  17       83.19       86.87     13.00 o 
   3   5  17       24.76       14.06     10.12 o 
   4   5  17        0.79       -1.70      7.03 o 
  -5   6  17       13.81       -1.28      6.56 o 
  -4   6  17        0.37       -0.64      7.10 o 
  -3   6  17       10.98        8.13      7.29 o 
  -2   6  17        3.24        2.24      6.90 o 
  -1   6  17      171.97      168.46     13.56 o 
   0   6  17        7.61       12.08      7.39 o 
   1   6  17       23.94       15.58     16.50 o 
   2   6  17        9.89       12.90      9.92 o 
   3   6  17        0.26       12.13     10.90 o 
  -5   7  17       12.88       12.29      9.07 o 
  -4   7  17       14.31       20.76      8.13 o 
  -3   7  17        0.90       -1.62      6.84 o 
  -2   7  17        7.35        5.85      7.19 o 
  -1   7  17       18.97       32.02     13.13 o 
   0   7  17       19.49       15.93      9.88 o 
   1   7  17       17.98       32.61     12.00 o 
   2   7  17      191.61      177.66     24.11 o 
   3   7  17        0.59        5.49      9.58 o 
  -4   8  17       14.02       27.30      8.72 o 
  -3   8  17        1.53        1.61      9.92 o 
  -2   8  17       23.09       26.58     11.01 o 
  -1   8  17        2.32        9.32      9.61 o 
   0   8  17        1.59        4.70      9.56 o 
   1   8  17       18.88       26.63     10.99 o 
   2   8  17        6.95       14.05      9.93 o 
  -2   9  17       22.71       47.02     12.41 o 
  -1   9  17       14.96       12.55     10.30 o 
   0   9  17       14.45       18.32     10.02 o 
  -6   0  18        0.27       13.66     12.18 o 
  -5   0  18        9.36       -1.27      9.70 o 
  -4   0  18       57.93       53.88     16.43 o 
  -3   0  18       44.80       53.60     16.57 o 
  -2   0  18       46.80      104.50     19.82 o 
  -1   0  18        8.85       -7.72     11.97 o 
   0   0  18        2.33        9.70     13.88 o 
   1   0  18       30.27       43.12     17.42 o 
   2   0  18        1.09        0.07     12.25 o 
   3   0  18      358.35      407.04     34.06 o 
   4   0  18       44.06       51.09     12.81 o 
  -6   1  18        1.68        1.91      8.18 o 
  -5   1  18       23.60       15.37      8.96 o 
  -4   1  18        6.72        2.58      7.76 o 
  -3   1  18        0.40        4.53      6.35 o 
  -2   1  18       12.37       16.35      7.46 o 
  -1   1  18       48.60       69.03     13.05 o 
   0   1  18      148.75      208.05     18.70 o 
   1   1  18       87.05      108.98     15.14 o 
   2   1  18       58.75       56.32     12.89 o 
   3   1  18        0.11        9.42      8.10 o 
   4   1  18       11.17       -7.52      6.39 o 
  -6   2  18        0.47       -9.94      7.64 o 
  -5   2  18       46.11       50.64     11.72 o 
  -4   2  18       10.94        8.47      9.62 o 
  -3   2  18        0.74        6.37      7.19 o 
  -2   2  18      139.84      140.57     12.73 o 
  -1   2  18       11.26       28.33     17.45 o 
   0   2  18       17.44       33.21     19.90 o 
   1   2  18        6.68       15.65      9.98 o 
   2   2  18        6.05       -3.64      9.08 o 
   3   2  18      111.26      170.16     13.80 o 
  -5   3  18        0.96        6.29      7.53 o 
  -4   3  18        4.17       -0.33      6.75 o 
  -3   3  18        5.36       -6.89      6.48 o 
  -2   3  18        4.51       -3.24      6.54 o 
  -1   3  18       12.92       28.89     11.18 o 
   0   3  18       11.34       38.93     11.48 o 
   1   3  18       78.98      110.63     14.86 o 
   2   3  18        1.82       10.20     10.09 o 
   3   3  18       46.11       49.08     11.88 o 
  -5   4  18       17.73        5.51      7.86 o 
  -4   4  18        0.07       -4.46      6.97 o 
  -3   4  18        2.87        3.46      7.10 o 
  -2   4  18       18.37       22.47      8.25 o 
  -1   4  18       25.95       22.70      8.42 o 
   0   4  18        0.91       -8.00      9.27 o 
   1   4  18       58.44       43.83     12.46 o 
   2   4  18        4.84       15.31     10.30 o 
   3   4  18       18.49        4.22      9.84 o 
  -4   5  18       29.36       32.22      9.10 o 
  -3   5  18        9.26       17.04     10.95 o 
  -2   5  18       43.34       39.26     13.76 o 
  -1   5  18       13.88        6.11      7.67 o 
   0   5  18       79.61       77.64     14.23 o 
   1   5  18       17.73        7.73     10.48 o 
   2   5  18       31.24       74.27     19.90 o 
  -4   6  18        3.99        5.29      7.69 o 
  -3   6  18        0.50       -7.85      6.64 o 
  -2   6  18       24.38       28.17      8.65 o 
  -1   6  18       12.64        8.83      7.66 o 
   0   6  18        4.38       14.16      9.98 o 
   1   6  18       10.80       45.88     20.04 o 
   2   6  18       19.17        6.09     17.42 o 
  -2   7  18       38.72       26.55     11.23 o 
  -1   7  18       73.48       44.99     12.34 o 
   0   7  18        0.17        6.19     10.87 o 
  -4   1  19        0.59        4.57      6.96 o 
  -3   1  19       77.63       77.34     10.58 o 
  -2   1  19        1.43        7.95      8.91 o 
  -1   1  19        2.02       10.51     10.24 o 
   0   1  19        4.18        6.53      9.97 o 
   1   1  19       19.22       33.39     11.59 o 
   2   1  19        2.98        1.28      9.78 o 
  -4   2  19       10.95       14.96      8.23 o 
  -3   2  19       11.89       16.33      7.54 o 
  -2   2  19       36.46       47.41     11.93 o 
  -1   2  19        0.42        0.80      9.79 o 
   0   2  19       93.80      122.72     26.73 o 
   1   2  19        4.63        2.21      9.75 o 
   2   2  19       54.84       70.97     13.86 o 
  -3   3  19       38.00       57.42     17.36 o 
  -2   3  19       40.95       42.95     10.60 o 
  -1   3  19      280.17      305.23     22.60 o 
   0   3  19        0.26        6.81     12.74 o 
   1   3  19       13.13        6.41     11.24 o 
  -3   4  19        7.00       -9.31      6.72 o 
  -2   4  19        0.86       -6.03      7.57 o 
  -1   4  19       12.88       17.83     11.71 o 
   0   4  19        3.50       17.30     10.55 o 
   1   4  19        7.44       46.23     12.54 o 
  -1   5  19       82.50      100.06     12.07 o 
                                                 
